# Supplementary material for: 6,6′-Diethoxy-2,2′-[2,2-dimethylpropane-1,3-diylbis(nitrilomethylidyne)]diphenol
Source: Acta Crystallogr Sect E Struct Rep Online. 2009 Mar 6;65(Pt 4):o707–8. doi: 10.1107/S1600536809007557 (PMC2969095; doi:10.1107/S1600536809007557)
Supplement: Supplementary file 2 [file e-65-0o707-Isup2.hkl]

# 
# h,k,l, Fc-squared, Fo-squared, sigma(Fo-squared) and status flag 
# 
data_I
_shelx_title ' hk8_0m in C2/c  (100K)' 
_shelx_refln_list_code          4 
_shelx_F_calc_maximum      306.79 
_exptl_crystal_F_000       856.00 
_reflns_d_resolution_high  0.6742 
 
loop_ 
 _symmetry_equiv_pos_as_xyz 
 'x, y, z' 
 '-x, y, -z+1/2' 
 'x+1/2, y+1/2, z' 
 '-x+1/2, y+1/2, -z+1/2' 
 '-x, -y, -z' 
 'x, -y, z-1/2' 
 '-x+1/2, -y+1/2, -z' 
 'x+1/2, -y+1/2, z-1/2' 
 
_cell_length_a     5.6523 
_cell_length_b    12.9591 
_cell_length_c    28.3771 
_cell_angle_alpha  90.000 
_cell_angle_beta   91.282 
_cell_angle_gamma  90.000 
 
_shelx_F_squared_multiplier     1.000 
 
loop_ 
 _refln_index_h 
 _refln_index_k 
 _refln_index_l 
 _refln_F_squared_calc 
 _refln_F_squared_meas 
 _refln_F_squared_sigma 
 _refln_observed_status 
   2   0   0     2182.57     2176.55     25.97 o 
   4   0   0       86.84       97.34      6.28 o 
   6   0   0      406.33      435.01     17.43 o 
   8   0   0       89.21      122.45     36.54 o 
   1   1   0      897.35     1003.64      9.74 o 
   3   1   0       27.51       30.46      2.79 o 
   5   1   0       16.08       14.08      4.48 o 
   7   1   0       12.09       19.23      7.72 o 
   0   2   0        2.83       -1.99      1.99 o 
   2   2   0     3342.05     3664.17     25.04 o 
   4   2   0      195.97      208.50      5.87 o 
   6   2   0      942.04      993.59     19.02 o 
   8   2   0       37.78       49.46     29.29 o 
   1   3   0      942.52      957.52     10.27 o 
   3   3   0     6608.09     7132.20     47.40 o 
   5   3   0        3.61       -3.91      3.94 o 
   7   3   0       96.74       90.94     14.92 o 
   0   4   0     5577.78     5358.83     56.06 o 
   2   4   0     3448.03     3440.37     25.52 o 
   4   4   0      284.38      235.04      7.26 o 
   6   4   0      216.38      234.40     14.24 o 
   8   4   0        0.24      -12.92     12.92 o 
   1   5   0      175.71      210.34      4.92 o 
   3   5   0      708.46      739.59     11.78 o 
   5   5   0      210.12      222.17     11.05 o 
   7   5   0      164.34      182.82     14.09 o 
   0   6   0    13211.67    14385.71    107.34 o 
   2   6   0      462.42      499.08      8.39 o 
   4   6   0     1772.11     1740.29     24.36 o 
   6   6   0        1.51        5.40      6.82 o 
   1   7   0       70.94      114.06      4.37 o 
   3   7   0      536.52      491.37     10.28 o 
   5   7   0      301.48      261.05     15.84 o 
   7   7   0       46.20       21.89      9.78 o 
   0   8   0       18.84       28.10      5.19 o 
   2   8   0      468.44      470.21     10.76 o 
   4   8   0      473.44      445.14     14.84 o 
   6   8   0      194.90      201.46     16.47 o 
   1   9   0      126.94      148.77      6.25 o 
   3   9   0     3088.64     3017.78     47.91 o 
   5   9   0        1.74        9.01      7.55 o 
   7   9   0      132.25      142.92     16.34 o 
   0  10   0       47.04       61.72      9.16 o 
   2  10   0      204.00      186.43      9.40 o 
   4  10   0       68.90       56.00     13.61 o 
   6  10   0        0.06        8.44      9.10 o 
   1  11   0      541.00      480.11     16.62 o 
   3  11   0       98.79      111.31      9.35 o 
   5  11   0      442.36      508.06     23.57 o 
   0  12   0      535.78      477.66     19.99 o 
   2  12   0       18.55       17.92      8.13 o 
   4  12   0      123.93      112.62     12.35 o 
   6  12   0      137.06      131.40     17.89 o 
   1  13   0      368.14      358.94     15.27 o 
   3  13   0       12.33       13.83     11.17 o 
   5  13   0       13.95       27.46     10.15 o 
   0  14   0       73.52      103.06     19.66 o 
   2  14   0       72.47       70.78     10.40 o 
   4  14   0        2.39       11.27      8.79 o 
   1  15   0       95.23      113.60     12.45 o 
   3  15   0        1.80       16.06     10.95 o 
   5  15   0       22.78       44.68     19.01 o 
   0  16   0       79.99      101.92     21.55 o 
   2  16   0       44.12       78.86     15.09 o 
   4  16   0       51.05       82.96     16.38 o 
   1  17   0       17.51       20.56     11.08 o 
   3  17   0       87.20      117.01     20.69 o 
   0  18   0       46.05       68.80     23.62 o 
   2  18   0      164.37      139.92     19.82 o 
   1  19   0      275.26      298.61     35.32 o 
  -7   1   1       34.43       41.24      7.91 o 
  -5   1   1        9.30        9.00      3.38 o 
  -3   1   1     2460.77     2564.06     18.45 o 
  -1   1   1    10800.54    10622.61     97.19 o 
   1   1   1     2828.60     2829.71     21.87 o 
   3   1   1     3715.33     3727.18     26.01 o 
   5   1   1     1452.60     1515.94     20.52 o 
   7   1   1      177.65      188.02     13.69 o 
  -8   2   1       18.50        4.28     21.94 o 
  -6   2   1     3874.51     3889.07     53.55 o 
  -4   2   1      209.75      264.37      6.39 o 
  -2   2   1     1885.59     1685.09     15.54 o 
   0   2   1     3331.59     3409.64     24.68 o 
   2   2   1     2628.88     2585.82     19.10 o 
   4   2   1       11.10        5.28      2.35 o 
   6   2   1      308.66      318.64     10.84 o 
   8   2   1       12.13        8.00     25.94 o 
  -7   3   1       22.31       14.57      7.14 o 
  -5   3   1      697.50      678.19     17.34 o 
  -3   3   1       31.63        9.37      2.46 o 
  -1   3   1     6754.37     6487.58     52.76 o 
   1   3   1     4789.33     4824.94     33.33 o 
   3   3   1      771.85      859.82     11.40 o 
   5   3   1      410.85      432.06     12.69 o 
   7   3   1      206.63      215.15     13.37 o 
  -8   4   1      393.44      462.40     57.67 o 
  -6   4   1       28.38       15.43      6.25 o 
  -4   4   1       46.06       25.00      3.66 o 
  -2   4   1      315.35      370.22      7.37 o 
   0   4   1     3017.81     3133.04     23.82 o 
   2   4   1      544.75      501.21     10.33 o 
   4   4   1       87.88       88.43      5.36 o 
   6   4   1       33.80       31.15      7.96 o 
   8   4   1       11.34      -10.69     25.38 o 
  -7   5   1       28.40       29.94      8.11 o 
  -5   5   1      231.19      214.48     11.05 o 
  -3   5   1        4.20        3.53      2.61 o 
  -1   5   1       28.93       18.93      2.32 o 
   1   5   1      118.40      137.52      4.13 o 
   3   5   1     3616.02     4004.11     32.87 o 
   5   5   1       19.98       23.13      5.58 o 
   7   5   1       65.02       50.72     13.02 o 
  -6   6   1        2.85        7.11      6.97 o 
  -4   6   1      128.31      165.13      9.70 o 
  -2   6   1      370.00      350.04      7.13 o 
   0   6   1        1.41       -0.87      1.94 o 
   2   6   1       34.21       14.10      2.71 o 
   4   6   1      129.98      118.32      6.95 o 
   6   6   1      579.97      549.19     22.27 o 
  -7   7   1       87.24       92.23     14.79 o 
  -5   7   1       85.90       81.11     11.53 o 
  -3   7   1     1220.37     1212.30     16.98 o 
  -1   7   1      273.52      212.45      5.91 o 
   1   7   1      160.28      129.61      4.55 o 
   3   7   1      886.48      899.15     19.05 o 
   5   7   1        1.70       -5.56      5.56 o 
   7   7   1        9.19       11.08      8.46 o 
  -6   8   1      261.33      202.38     18.13 o 
  -4   8   1      189.20      176.28     14.56 o 
  -2   8   1     3392.41     3207.44     27.12 o 
   0   8   1     2351.99     2616.03     21.82 o 
   2   8   1     1512.43     1364.44     14.83 o 
   4   8   1       27.11       24.25      6.18 o 
   6   8   1       14.57        4.61      7.32 o 
  -7   9   1       43.04       35.86     16.90 o 
  -5   9   1       30.65        8.80      7.52 o 
  -3   9   1       80.24       89.43      7.86 o 
  -1   9   1        9.38        2.57      3.23 o 
   1   9   1      272.56      284.34      7.47 o 
   3   9   1     2637.94     2583.79     33.20 o 
   5   9   1      494.89      505.48     21.86 o 
   7   9   1       61.00       78.01     15.10 o 
  -6  10   1        0.06       10.37      8.65 o 
  -4  10   1      365.68      389.85     15.47 o 
  -2  10   1     1830.50     1816.58     25.39 o 
   0  10   1      680.68      700.05     15.23 o 
   2  10   1       39.80       41.28      5.76 o 
   4  10   1      177.09      207.11     15.15 o 
   6  10   1      274.65      255.80     34.94 o 
  -5  11   1        0.01        7.52      7.60 o 
  -3  11   1        8.95       12.33      5.62 o 
  -1  11   1       24.10       15.22      5.33 o 
   1  11   1      155.01      160.85      8.54 o 
   3  11   1     2680.81     2661.81     45.09 o 
   5  11   1      556.89      507.03     23.65 o 
  -6  12   1        0.49       -3.33      8.62 o 
  -4  12   1      449.05      449.24     28.40 o 
  -2  12   1      354.23      343.80     13.47 o 
   0  12   1      800.84      759.54     20.12 o 
   2  12   1        3.24        9.98      8.00 o 
   4  12   1        1.61        4.92      7.35 o 
   6  12   1       71.62      103.92     14.62 o 
  -5  13   1      135.58      161.80     15.33 o 
  -3  13   1        3.89       -2.66      5.41 o 
  -1  13   1      829.73      733.73     20.44 o 
   1  13   1      135.88      154.38     11.53 o 
   3  13   1      587.88      619.21     21.67 o 
   5  13   1      307.66      311.34     19.26 o 
  -4  14   1        3.53        0.42      8.34 o 
  -2  14   1       12.56       13.97      7.58 o 
   0  14   1      922.76      735.41     21.49 o 
   2  14   1        7.41        7.65      6.49 o 
   4  14   1       11.28        4.53     11.35 o 
  -5  15   1       45.97       72.78     19.51 o 
  -3  15   1       72.75       79.74     15.65 o 
  -1  15   1        4.80        1.07      7.77 o 
   1  15   1      258.23      233.39     15.89 o 
   3  15   1      216.28      239.24     19.54 o 
   5  15   1        2.25       25.50     30.34 o 
  -4  16   1       68.18       95.94     25.97 o 
  -2  16   1      236.82      304.71     22.62 o 
   0  16   1      464.43      468.66     22.91 o 
   2  16   1       57.11       67.50     14.15 o 
   4  16   1       22.90       31.14     24.05 o 
  -3  17   1        0.03       14.94     18.71 o 
  -1  17   1        0.41       12.81      9.99 o 
   1  17   1       73.61       70.51     13.74 o 
   3  17   1      147.09      199.05     25.19 o 
  -2  18   1      368.35      416.00     30.10 o 
   0  18   1      250.21      234.42     30.08 o 
   2  18   1       10.83        7.10     18.52 o 
  -1  19   1      704.91      617.31     55.51 o 
   1  19   1      241.44      265.43     34.70 o 
  -8   0   2      413.94      421.57     55.79 o 
  -6   0   2     3989.17     3994.15    112.44 o 
  -4   0   2        3.64        2.94      2.27 o 
  -2   0   2       18.62        6.06      2.16 o 
   0   0   2        3.68       -0.45      0.45 o 
   2   0   2      185.21      129.85      6.12 o 
   4   0   2      342.75      449.33     11.26 o 
   6   0   2     3216.34     3316.34     48.35 o 
  -7   1   2      239.31      212.26     14.73 o 
  -5   1   2      608.41      606.32      9.46 o 
  -3   1   2      162.16      217.10      4.90 o 
  -1   1   2     3137.66     3106.66     26.88 o 
   1   1   2     5171.31     5537.83     39.48 o 
   3   1   2      757.74      768.86      9.13 o 
   5   1   2       97.10      110.66      6.30 o 
   7   1   2        8.92       12.73      9.01 o 
  -8   2   2       29.39        4.74     25.20 o 
  -6   2   2       47.27       40.98      6.11 o 
  -4   2   2       52.97       52.98      3.72 o 
  -2   2   2     8819.27     8909.22     64.59 o 
   0   2   2     7190.82     7272.76     46.82 o 
   2   2   2     1252.69     1080.89     10.85 o 
   4   2   2      107.50      107.08      4.62 o 
   6   2   2       91.85       81.48      7.94 o 
   8   2   2       92.02      141.47     55.61 o 
  -7   3   2      220.42      211.44     15.68 o 
  -5   3   2      914.04      953.61     18.41 o 
  -3   3   2     8596.49     9144.46     57.67 o 
  -1   3   2     1172.60     1204.61     12.42 o 
   1   3   2     3381.01     3420.56     26.17 o 
   3   3   2     2644.38     2742.91     22.38 o 
   5   3   2      162.98      161.12      9.44 o 
   7   3   2      169.33      168.15     13.99 o 
  -8   4   2        0.02        0.07     10.69 o 
  -6   4   2       48.00       29.32      6.42 o 
  -4   4   2       90.25       62.22      4.90 o 
  -2   4   2      482.75      696.87     10.10 o 
   0   4   2     2508.28     2546.37     19.14 o 
   2   4   2      529.57      538.12      8.39 o 
   4   4   2      934.44      938.60     12.88 o 
   6   4   2      768.11      735.34     22.12 o 
   8   4   2      182.52      234.45     52.21 o 
  -7   5   2        2.40       10.56      6.79 o 
  -5   5   2      490.58      474.20     15.65 o 
  -3   5   2     2149.38     2112.33     26.42 o 
  -1   5   2     1622.92     1679.38     15.12 o 
   1   5   2       67.48       59.69      3.12 o 
   3   5   2       36.25       42.21      3.99 o 
   5   5   2      122.56      128.40     13.37 o 
   7   5   2        1.16        2.74      6.93 o 
  -6   6   2      400.59      329.63     18.01 o 
  -4   6   2        0.15       -2.12      4.53 o 
  -2   6   2      780.68      777.68     10.59 o 
   0   6   2     1150.74     1126.39     11.94 o 
   2   6   2      826.41      847.33     10.99 o 
   4   6   2       70.67       79.01      5.72 o 
   6   6   2      262.74      237.13     15.22 o 
  -7   7   2       89.49       90.44     13.65 o 
  -5   7   2       46.49       62.14     10.58 o 
  -3   7   2     1144.23     1113.21     16.29 o 
  -1   7   2     2555.67     2728.55     22.17 o 
   1   7   2     4067.14     4435.84     31.24 o 
   3   7   2      258.40      288.74      8.26 o 
   5   7   2       77.32       79.48     10.10 o 
   7   7   2        0.12        3.40      8.48 o 
  -6   8   2        0.42       -6.70      6.70 o 
  -4   8   2        5.08        7.77      4.92 o 
  -2   8   2     3356.21     3083.78     27.09 o 
   0   8   2      280.96      292.99      7.90 o 
   2   8   2      210.53      194.16      6.00 o 
   4   8   2      343.20      330.69     16.25 o 
   6   8   2       81.32       87.37     12.44 o 
  -7   9   2       25.43       54.10     16.47 o 
  -5   9   2      171.39      164.20     14.58 o 
  -3   9   2      504.83      500.66     14.07 o 
  -1   9   2      106.99      108.87      5.23 o 
   1   9   2      304.12      292.69      7.98 o 
   3   9   2     7799.11     7618.52     70.07 o 
   5   9   2      742.65      712.06     34.52 o 
   7   9   2        4.71       12.78      9.01 o 
  -6  10   2       20.51       14.16      8.82 o 
  -4  10   2        8.83       21.15      6.50 o 
  -2  10   2      563.52      556.58     15.28 o 
   0  10   2      157.76      155.03      8.83 o 
   2  10   2      278.16      229.12      9.68 o 
   4  10   2     1996.32     2026.82     46.51 o 
   6  10   2       10.70        8.41      8.19 o 
  -5  11   2      547.82      575.75     28.84 o 
  -3  11   2      642.51      639.65     17.60 o 
  -1  11   2      194.88      205.04     12.45 o 
   1  11   2     1124.09     1092.44     19.67 o 
   3  11   2      885.99      868.50     26.40 o 
   5  11   2      232.73      224.87     17.57 o 
  -6  12   2      102.87      158.60     16.13 o 
  -4  12   2      327.34      302.28     17.38 o 
  -2  12   2       22.89       30.28      8.73 o 
   0  12   2       86.04       72.85     11.09 o 
   2  12   2      654.80      632.82     17.07 o 
   4  12   2      395.15      357.88     23.81 o 
   6  12   2      114.63      110.28     15.28 o 
  -5  13   2       31.03       40.86     10.78 o 
  -3  13   2       18.73       26.33      6.84 o 
  -1  13   2       91.67       88.32     15.93 o 
   1  13   2      133.08      103.03      9.97 o 
   3  13   2      171.49      167.70     16.32 o 
   5  13   2       15.95       26.21     10.20 o 
  -4  14   2       24.10       33.18     11.40 o 
  -2  14   2      119.06      118.85     12.34 o 
   0  14   2       64.25       59.33      8.42 o 
   2  14   2      232.78      247.42     16.43 o 
   4  14   2        1.96        5.24      8.13 o 
  -5  15   2       40.77       86.15     27.20 o 
  -3  15   2       36.62       26.18     11.32 o 
  -1  15   2      962.43      881.43     26.49 o 
   1  15   2      119.95      116.77     12.48 o 
   3  15   2      146.15      170.19     16.42 o 
   5  15   2       29.50       56.00     26.40 o 
  -4  16   2        2.91        8.64     19.49 o 
  -2  16   2       37.93       17.16      8.66 o 
   0  16   2       11.39       12.91      8.88 o 
   2  16   2      116.71       92.36     15.09 o 
   4  16   2      119.64      154.10     27.89 o 
  -3  17   2      191.74      206.31     22.04 o 
  -1  17   2      360.48      401.01     21.09 o 
   1  17   2       28.76       17.44     14.94 o 
   3  17   2        1.26       16.19     11.98 o 
  -2  18   2        0.39       18.62     13.54 o 
   0  18   2      315.21      355.27     27.16 o 
   2  18   2        5.80       40.03     13.76 o 
  -1  19   2        0.79        0.46     18.04 o 
   1  19   2       80.64       95.95     30.22 o 
  -7   1   3      261.05      259.79     15.52 o 
  -5   1   3      631.42      650.42     10.04 o 
  -3   1   3     2119.77     2143.96     14.94 o 
  -1   1   3     1226.02     1194.02     11.09 o 
   1   1   3    20005.18    19887.12    125.70 o 
   3   1   3      566.88      699.06      8.87 o 
   5   1   3      221.55      205.88      6.89 o 
   7   1   3       38.02       52.35     12.12 o 
  -8   2   3       83.73       96.77     16.76 o 
  -6   2   3        0.68       -1.01      4.31 o 
  -4   2   3      106.00       99.98      4.31 o 
  -2   2   3      488.39      423.79      6.66 o 
   0   2   3    28073.04    27323.22    197.52 o 
   2   2   3      370.24      365.00      5.87 o 
   4   2   3       79.36       49.24      3.72 o 
   6   2   3      230.38      201.85     10.98 o 
   8   2   3       38.06       63.91     23.50 o 
  -7   3   3       56.30       74.08     12.02 o 
  -5   3   3      862.15      909.39     19.96 o 
  -3   3   3      785.29      715.76     10.42 o 
  -1   3   3     5492.11     5593.68     38.34 o 
   1   3   3      170.39      216.43      5.52 o 
   3   3   3      222.69      209.55      5.65 o 
   5   3   3        1.56        4.39      3.76 o 
   7   3   3      262.05      255.29     16.10 o 
  -8   4   3       67.66       54.39     14.19 o 
  -6   4   3       20.78       16.75      5.54 o 
  -4   4   3       39.37       25.71      4.03 o 
  -2   4   3        5.94        6.99      2.34 o 
   0   4   3     1257.87     1355.39     12.28 o 
   2   4   3     1380.38     1406.09     14.94 o 
   4   4   3       20.72        7.24      2.97 o 
   6   4   3      361.72      367.74     16.90 o 
   8   4   3       61.28       67.67     39.91 o 
  -7   5   3       24.73       12.15      7.27 o 
  -5   5   3     1878.61     1656.33     29.16 o 
  -3   5   3        0.22        7.84      3.07 o 
  -1   5   3       28.14       17.32      2.52 o 
   1   5   3       29.17       33.69      3.16 o 
   3   5   3       40.20       20.03      2.89 o 
   5   5   3      124.34      118.43      9.76 o 
   7   5   3       12.71       19.09      7.71 o 
  -6   6   3      109.12       90.45     12.03 o 
  -4   6   3      264.17      264.56     11.90 o 
  -2   6   3     1042.12     1103.83     13.20 o 
   0   6   3     2892.21     3308.31     22.63 o 
   2   6   3      886.25      901.60     10.67 o 
   4   6   3       14.90        6.24      3.64 o 
   6   6   3       91.76       82.83     11.40 o 
  -7   7   3      407.39      390.00     19.25 o 
  -5   7   3       29.62       29.89      8.45 o 
  -3   7   3      161.01      171.45      7.75 o 
  -1   7   3       10.69        4.01      2.37 o 
   1   7   3     4562.07     5039.50     34.35 o 
   3   7   3      471.15      515.59     10.53 o 
   5   7   3       20.41       -4.01      5.67 o 
   7   7   3       42.36       48.43     12.50 o 
  -6   8   3       63.84       46.65     10.66 o 
  -4   8   3      274.41      249.97     14.17 o 
  -2   8   3     1394.36     1356.22     16.41 o 
   0   8   3     1530.77     1582.46     19.16 o 
   2   8   3       48.49       39.90      3.53 o 
   4   8   3      115.56      122.40     10.29 o 
   6   8   3       20.94       14.20      8.53 o 
  -7   9   3        1.79        6.49     16.40 o 
  -5   9   3      171.23      169.91     15.03 o 
  -3   9   3     2166.42     2134.35     32.64 o 
  -1   9   3      230.52      237.97      7.28 o 
   1   9   3      207.41      246.28      6.92 o 
   3   9   3     3381.22     3274.64     38.60 o 
   5   9   3       27.65       21.78      8.85 o 
   7   9   3        2.83       30.80     13.11 o 
  -6  10   3       94.97       71.88     16.74 o 
  -4  10   3       14.18        9.07      5.63 o 
  -2  10   3     2957.83     2849.87     35.97 o 
   0  10   3       21.25       51.29      5.41 o 
   2  10   3      266.65      300.48     13.31 o 
   4  10   3     2101.66     2027.52     47.36 o 
   6  10   3      658.05      702.07     27.50 o 
  -5  11   3      188.51      186.42     16.23 o 
  -3  11   3     3827.22     3580.22     44.66 o 
  -1  11   3      202.19      201.86     10.85 o 
   1  11   3        4.42       11.91      4.34 o 
   3  11   3       79.95       66.44      9.16 o 
   5  11   3      304.92      307.28     19.60 o 
  -6  12   3        3.77       26.10     15.77 o 
  -4  12   3       52.92       70.20     10.29 o 
  -2  12   3       31.63       35.94      8.45 o 
   0  12   3      772.59      587.53     15.70 o 
   2  12   3        9.26        9.91      6.95 o 
   4  12   3      295.93      265.97     17.78 o 
   6  12   3       70.53       74.80     13.26 o 
  -5  13   3      219.76      242.70     20.21 o 
  -3  13   3      228.94      249.47     16.03 o 
  -1  13   3       17.04        7.68      6.30 o 
   1  13   3     1163.49     1022.76     23.19 o 
   3  13   3      125.21      117.14     13.23 o 
   5  13   3      245.91      254.58     19.88 o 
  -4  14   3      276.16      321.38     21.83 o 
  -2  14   3      466.95      470.90     20.05 o 
   0  14   3       14.54        2.97      6.02 o 
   2  14   3       39.29       53.93     10.19 o 
   4  14   3       10.87       17.04     10.60 o 
  -5  15   3        8.46       30.10     16.12 o 
  -3  15   3       94.35      109.97     25.27 o 
  -1  15   3      114.42      122.14     12.81 o 
   1  15   3        0.01       -1.80      6.21 o 
   3  15   3      825.32      883.74     37.18 o 
   5  15   3        0.14       -0.61     11.84 o 
  -4  16   3       36.20       57.67     14.83 o 
  -2  16   3       23.42       30.88     11.39 o 
   0  16   3       37.31       27.88     10.58 o 
   2  16   3      246.73      287.60     36.01 o 
   4  16   3       81.69       87.83     23.07 o 
  -3  17   3      403.07      376.17     27.01 o 
  -1  17   3        6.25       -2.04      8.17 o 
   1  17   3       13.09        7.09     12.70 o 
   3  17   3       56.62       76.66     17.89 o 
  -2  18   3       35.56       31.97     14.70 o 
   0  18   3     1011.53     1147.33     43.09 o 
   2  18   3       40.35       37.34     34.20 o 
  -1  19   3       20.92        8.97     12.74 o 
   1  19   3      969.93     1056.62     71.78 o 
  -8   0   4       52.41       71.22     31.24 o 
  -6   0   4      117.45      125.05     12.33 o 
  -4   0   4      129.67      104.32      4.86 o 
  -2   0   4      262.15      286.19      5.81 o 
   0   0   4    17821.12    17357.98    178.47 o 
   2   0   4      150.47      219.34      5.68 o 
   4   0   4       72.93       70.00      5.22 o 
   6   0   4      119.26      142.48     11.11 o 
  -7   1   4        3.68       -1.58      6.31 o 
  -5   1   4     2229.60     2281.77     20.56 o 
  -3   1   4       29.79       62.24      2.68 o 
  -1   1   4       17.48        7.25      2.87 o 
   1   1   4    10793.90    10825.12     72.98 o 
   3   1   4     1301.01     1471.15     12.07 o 
   5   1   4        1.04        3.22      2.80 o 
   7   1   4      234.50      227.03     18.12 o 
  -8   2   4        6.94       12.02      9.69 o 
  -6   2   4       65.29       61.96      7.40 o 
  -4   2   4      263.34      258.92      6.12 o 
  -2   2   4     1092.94     1101.54     11.66 o 
   0   2   4     7391.55     7617.93     51.72 o 
   2   2   4      947.84      841.85      9.84 o 
   4   2   4     2010.76     2119.99     19.40 o 
   6   2   4     1581.93     1643.75     28.65 o 
   8   2   4       80.37       74.78     19.71 o 
  -7   3   4       12.65       24.88      8.05 o 
  -5   3   4      299.55      285.05     11.97 o 
  -3   3   4      985.52     1155.60     14.04 o 
  -1   3   4      246.61      204.64      4.81 o 
   1   3   4     4833.53     5067.23     32.19 o 
   3   3   4     1510.07     1713.68     16.32 o 
   5   3   4        7.72        6.68      4.29 o 
   7   3   4      115.65      112.31     12.41 o 
  -8   4   4      431.87      440.26     37.30 o 
  -6   4   4      545.72      506.90     15.81 o 
  -4   4   4       14.04       -1.16      3.35 o 
  -2   4   4      464.71      454.25      8.87 o 
   0   4   4      314.88      294.01      5.46 o 
   2   4   4     1448.04     1541.94     15.59 o 
   4   4   4      146.75      179.53      7.27 o 
   6   4   4       36.49       33.45      7.32 o 
   8   4   4        0.00       15.74     25.04 o 
  -7   5   4      245.91      235.09     16.01 o 
  -5   5   4      222.96      207.68     11.54 o 
  -3   5   4      174.70      163.39      7.43 o 
  -1   5   4      174.95      127.02      4.17 o 
   1   5   4       86.77       82.12      3.25 o 
   3   5   4     1095.51     1195.57     14.48 o 
   5   5   4       43.52       37.92      7.31 o 
   7   5   4      174.99      148.14     14.19 o 
  -6   6   4      221.61      218.35     14.24 o 
  -4   6   4        0.26       -2.83      4.62 o 
  -2   6   4     2790.46     2929.76     23.82 o 
   0   6   4     3140.55     3809.33     24.10 o 
   2   6   4      301.54      252.09      5.91 o 
   4   6   4     1608.58     1722.49     24.32 o 
   6   6   4       73.03       66.19     10.09 o 
  -7   7   4        8.53       11.96      7.32 o 
  -5   7   4      361.31      342.14     14.78 o 
  -3   7   4      346.86      311.66     10.76 o 
  -1   7   4      504.16      517.85      9.46 o 
   1   7   4      496.39      472.38      7.98 o 
   3   7   4     3262.24     3219.31     29.49 o 
   5   7   4        5.81       13.40      6.78 o 
   7   7   4       20.31       25.39      9.99 o 
  -6   8   4        1.58        2.01      7.86 o 
  -4   8   4      700.03      671.47     18.29 o 
  -2   8   4       92.42      119.43      5.79 o 
   0   8   4        4.49        1.82      2.34 o 
   2   8   4     1268.39     1262.78     14.25 o 
   4   8   4      392.81      400.20     15.89 o 
   6   8   4      168.70      186.98     21.38 o 
  -7   9   4       18.82       21.79     13.46 o 
  -5   9   4      508.39      479.61     17.91 o 
  -3   9   4     1989.01     1950.29     29.24 o 
  -1   9   4      128.26      109.16      5.83 o 
   1   9   4      644.97      702.37     10.89 o 
   3   9   4       13.20       14.24      6.06 o 
   5   9   4        7.81        6.75      6.71 o 
   7   9   4       17.87       16.98     12.34 o 
  -6  10   4       15.58       26.47     10.05 o 
  -4  10   4        4.09       12.17      5.77 o 
  -2  10   4     3238.43     3093.93     41.34 o 
   0  10   4      191.18      142.98      7.65 o 
   2  10   4      196.57      189.56     12.46 o 
   4  10   4       61.26       60.25     10.08 o 
   6  10   4      317.40      341.71     21.22 o 
  -5  11   4      327.13      364.73     19.11 o 
  -3  11   4      415.25      387.90     14.69 o 
  -1  11   4      589.97      559.34     16.11 o 
   1  11   4      997.98      909.75     17.12 o 
   3  11   4      174.24      176.87     11.96 o 
   5  11   4        0.02       -2.28      7.19 o 
  -6  12   4       74.34       79.20     23.44 o 
  -4  12   4      497.02      475.48     17.54 o 
  -2  12   4      383.36      369.78     15.50 o 
   0  12   4     2249.44     1970.16     27.65 o 
   2  12   4      178.25      187.78     10.55 o 
   4  12   4      975.55     1020.89     30.03 o 
   6  12   4        2.08       -0.17     10.51 o 
  -5  13   4      199.73      205.46     19.24 o 
  -3  13   4       84.73       61.47     12.12 o 
  -1  13   4       26.06       16.85      6.92 o 
   1  13   4      234.13      261.56     12.32 o 
   3  13   4        8.81        9.07      7.21 o 
   5  13   4        0.41        0.52      8.50 o 
  -4  14   4      238.56      236.06     19.53 o 
  -2  14   4       33.36       22.24      8.81 o 
   0  14   4      675.15      655.23     19.22 o 
   2  14   4       81.70       54.60      9.86 o 
   4  14   4        0.63       -1.39     11.04 o 
  -5  15   4      102.49      130.34     16.53 o 
  -3  15   4       33.91       43.62     10.59 o 
  -1  15   4      148.80      166.13     15.51 o 
   1  15   4      219.26      185.38     13.47 o 
   3  15   4      200.94      170.40     16.16 o 
   5  15   4      132.78      148.48     19.14 o 
  -4  16   4       21.78       46.07     14.60 o 
  -2  16   4      599.33      692.81     26.03 o 
   0  16   4        0.14        0.79      7.49 o 
   2  16   4       39.26       45.73     12.71 o 
   4  16   4       15.65       41.18     15.17 o 
  -3  17   4       72.65      102.00     19.30 o 
  -1  17   4       41.38       31.55     15.05 o 
   1  17   4        1.28       -6.39     12.28 o 
   3  17   4        0.55        9.82     13.51 o 
  -2  18   4       46.87       50.50     16.05 o 
   0  18   4       10.91       18.28     15.62 o 
   2  18   4        4.37       -1.47     14.78 o 
  -7   1   5      362.48      450.14     27.50 o 
  -5   1   5     1782.48     1761.59     20.96 o 
  -3   1   5      153.54      207.43      4.49 o 
  -1   1   5     3348.58     2946.64     20.31 o 
   1   1   5     9887.12     9663.73     62.75 o 
   3   1   5      979.70      887.91      8.97 o 
   5   1   5       41.87       31.14      3.76 o 
   7   1   5     1919.89     2052.23     52.38 o 
  -8   2   5        0.01       -2.29      8.93 o 
  -6   2   5       53.59       60.03      8.49 o 
  -4   2   5     2719.79     2543.00     18.46 o 
  -2   2   5      919.28     1048.53     13.37 o 
   0   2   5     2117.53     2209.23     21.80 o 
   2   2   5     1943.08     2015.95     14.15 o 
   4   2   5     1780.84     1863.58     17.23 o 
   6   2   5       94.23       95.59      9.16 o 
   8   2   5       59.97       59.92     17.13 o 
  -7   3   5       38.71       39.69      8.52 o 
  -5   3   5        7.02        3.60      5.60 o 
  -3   3   5      487.06      556.84      9.57 o 
  -1   3   5     8396.43     8303.53     71.27 o 
   1   3   5     5026.09     5203.08     37.33 o 
   3   3   5      129.35      136.72      5.60 o 
   5   3   5       64.82       56.30      5.82 o 
   7   3   5      771.23      755.40     31.09 o 
  -8   4   5       90.98      106.52     17.97 o 
  -6   4   5      116.26      112.00      9.29 o 
  -4   4   5        1.09        2.60      3.94 o 
  -2   4   5     9399.76    10558.21     68.08 o 
   0   4   5      132.74      149.02      3.94 o 
   2   4   5      702.12      698.91     10.00 o 
   4   4   5     1678.93     1712.83     18.37 o 
   6   4   5      339.72      352.73     18.37 o 
   8   4   5       16.34       39.02     28.35 o 
  -7   5   5       33.62       28.54      8.37 o 
  -5   5   5       14.79       14.29      5.69 o 
  -3   5   5      488.14      449.81      9.24 o 
  -1   5   5     3980.85     3967.98     28.23 o 
   1   5   5       81.94       82.05      3.34 o 
   3   5   5      216.78      216.15      6.21 o 
   5   5   5      100.72       88.91      9.59 o 
   7   5   5       58.35       52.83     10.36 o 
  -6   6   5        0.94       -0.02      5.39 o 
  -4   6   5       11.36        5.45      4.74 o 
  -2   6   5      968.01      950.12     10.72 o 
   0   6   5      958.19     1072.89     11.14 o 
   2   6   5     1162.13     1138.71     12.21 o 
   4   6   5      343.31      375.42     10.99 o 
   6   6   5      692.28      709.32     22.93 o 
  -7   7   5      498.59      528.77     25.52 o 
  -5   7   5     1245.84     1094.75     24.80 o 
  -3   7   5       68.73       48.16      6.66 o 
  -1   7   5      176.74      159.26      6.65 o 
   1   7   5      497.92      516.07      8.75 o 
   3   7   5     5238.69     5152.15     38.58 o 
   5   7   5      282.39      268.97     15.24 o 
   7   7   5       82.73       89.72     13.32 o 
  -6   8   5      155.66      127.44     13.23 o 
  -4   8   5      660.69      624.56     17.83 o 
  -2   8   5       80.16       65.60      5.28 o 
   0   8   5     2360.07     2452.07     21.04 o 
   2   8   5       10.63       12.50      2.75 o 
   4   8   5      941.88      930.55     27.36 o 
   6   8   5        7.50       10.32      8.28 o 
  -7   9   5       37.56       36.39     11.95 o 
  -5   9   5        0.18        2.18      5.86 o 
  -3   9   5     1706.88     1614.29     26.49 o 
  -1   9   5      110.13      123.07      5.95 o 
   1   9   5        2.04       -0.46      2.65 o 
   3   9   5      768.36      764.46     20.08 o 
   5   9   5       86.45       79.69     11.32 o 
   7   9   5       46.91       44.68     11.86 o 
  -6  10   5       74.13       89.93     13.79 o 
  -4  10   5       64.99       52.86      7.86 o 
  -2  10   5     8057.06     7694.00    117.64 o 
   0  10   5      817.58      815.20     14.98 o 
   2  10   5        0.86       -3.01      3.01 o 
   4  10   5      835.78      802.27     25.09 o 
   6  10   5       58.66       55.86     13.65 o 
  -5  11   5       55.85       70.74     11.39 o 
  -3  11   5      236.32      200.22     13.83 o 
  -1  11   5       62.92       53.82      7.43 o 
   1  11   5      103.95       78.94      6.83 o 
   3  11   5      829.63      835.64     20.18 o 
   5  11   5        0.07       -0.01      9.39 o 
  -6  12   5      465.02      515.49     36.71 o 
  -4  12   5      575.49      604.97     21.00 o 
  -2  12   5       30.70       46.63      9.10 o 
   0  12   5       28.64       21.30      5.32 o 
   2  12   5       98.91       89.48     10.10 o 
   4  12   5        6.27        3.68      6.97 o 
   6  12   5       62.93       66.15     16.15 o 
  -5  13   5      926.26      993.69     46.76 o 
  -3  13   5        5.70       10.18      6.59 o 
  -1  13   5      516.86      509.74     18.21 o 
   1  13   5      509.97      462.83     15.19 o 
   3  13   5      172.37      163.20     12.88 o 
   5  13   5      155.53      177.36     18.58 o 
  -4  14   5      101.26      109.89     15.63 o 
  -2  14   5      180.37      185.29     14.35 o 
   0  14   5        2.79        3.92      7.36 o 
   2  14   5       26.63       32.36     11.91 o 
   4  14   5        1.83        7.13      7.69 o 
  -5  15   5        5.98       15.79     10.97 o 
  -3  15   5        7.79        1.84      7.83 o 
  -1  15   5       51.64       52.08     18.47 o 
   1  15   5       40.89       34.57      9.44 o 
   3  15   5       61.89       85.53     13.41 o 
   5  15   5       59.35       68.30     24.66 o 
  -4  16   5       17.16       48.73     22.33 o 
  -2  16   5      378.14      449.80     23.39 o 
   0  16   5      289.35      296.46     20.85 o 
   2  16   5      251.63      254.82     18.32 o 
   4  16   5        0.34       -4.31     20.95 o 
  -3  17   5       85.45       74.98     16.60 o 
  -1  17   5       99.13      101.44     21.23 o 
   1  17   5      343.98      336.00     34.43 o 
   3  17   5      160.32      177.58     21.99 o 
  -2  18   5        0.01        2.78     21.73 o 
   0  18   5       58.84       34.50     18.77 o 
   2  18   5      174.62      212.99     31.79 o 
  -8   0   6      111.51      148.87     24.19 o 
  -6   0   6       37.18       51.06     12.38 o 
  -4   0   6      698.91      650.62     10.86 o 
  -2   0   6     6957.10     6704.37     53.18 o 
   0   0   6     2800.16     2954.00     26.65 o 
   2   0   6      866.58      880.33     10.24 o 
   4   0   6     2650.36     2591.74     28.98 o 
   6   0   6      942.68      991.58     39.88 o 
  -7   1   6       47.57       49.36     10.44 o 
  -5   1   6     4910.83     4911.60     39.54 o 
  -3   1   6       25.16       31.32      2.14 o 
  -1   1   6      131.60      108.46      2.96 o 
   1   1   6    94119.32    89186.02   1255.12 o 
   3   1   6        0.10        0.76      1.39 o 
   5   1   6      164.80      171.76      7.01 o 
   7   1   6        5.63       29.27     16.21 o 
  -8   2   6       13.16       23.03     10.83 o 
  -6   2   6      539.10      515.58     16.23 o 
  -4   2   6      895.76      921.53     11.72 o 
  -2   2   6    12838.15    13747.74     80.38 o 
   0   2   6     8269.50     8450.35     59.42 o 
   2   2   6      199.63      237.73      3.71 o 
   4   2   6        5.29        3.29      2.30 o 
   6   2   6      447.64      413.51     22.66 o 
   8   2   6       82.81       57.22     30.69 o 
  -7   3   6      105.40      130.92     12.81 o 
  -5   3   6      347.33      285.77     13.81 o 
  -3   3   6       10.73        5.82      2.27 o 
  -1   3   6     1714.99     1809.73     15.28 o 
   1   3   6     3355.96     3403.43     26.03 o 
   3   3   6        0.97       22.14      3.10 o 
   5   3   6      102.46       95.33      6.94 o 
   7   3   6      323.56      346.10     14.33 o 
  -8   4   6       86.64       80.28     16.36 o 
  -6   4   6        3.80        0.38      5.13 o 
  -4   4   6      711.45      653.79     17.56 o 
  -2   4   6     8422.32     9170.97     64.79 o 
   0   4   6     2831.67     2828.43     21.29 o 
   2   4   6      784.00      709.20      9.47 o 
   4   4   6      935.66     1035.40     13.61 o 
   6   4   6       80.92       74.23      9.93 o 
   8   4   6      152.32      166.47     21.25 o 
  -7   5   6      134.90      152.52     13.37 o 
  -5   5   6      792.94      720.70     19.17 o 
  -3   5   6     2046.27     2195.15     25.41 o 
  -1   5   6     2775.51     3083.94     24.77 o 
   1   5   6     6361.55     6736.16     41.76 o 
   3   5   6     1345.60     1325.85     15.19 o 
   5   5   6       18.51       16.06      5.59 o 
   7   5   6       17.17        2.26      7.73 o 
  -6   6   6        2.10       -5.02      5.53 o 
  -4   6   6       71.73       55.57      9.45 o 
  -2   6   6      209.00      213.31      5.76 o 
   0   6   6        4.29       -0.87      1.92 o 
   2   6   6      153.67      118.61      4.27 o 
   4   6   6      156.50      176.46      8.47 o 
   6   6   6       41.72       28.94      8.31 o 
  -7   7   6       77.45      105.70     12.48 o 
  -5   7   6       11.20        5.59      5.82 o 
  -3   7   6        0.00        3.87      5.36 o 
  -1   7   6        5.23       -2.22      2.62 o 
   1   7   6     1976.70     2224.45     20.16 o 
   3   7   6       30.78       20.68      3.89 o 
   5   7   6      103.01      100.82     10.55 o 
   7   7   6       14.56       13.93      8.52 o 
  -6   8   6      251.75      200.65     16.16 o 
  -4   8   6      307.88      261.40     12.86 o 
  -2   8   6     3641.49     3452.76     36.73 o 
   0   8   6      246.53      276.79      6.80 o 
   2   8   6      487.56      514.76      9.38 o 
   4   8   6      409.95      436.55     17.16 o 
   6   8   6       10.11        9.24      7.54 o 
  -7   9   6        0.16       -6.97     11.37 o 
  -5   9   6       73.52       73.82      9.39 o 
  -3   9   6     1146.28     1039.04     21.09 o 
  -1   9   6      154.06      173.90      6.33 o 
   1   9   6       41.46       57.85      4.37 o 
   3   9   6       92.64       75.03      7.56 o 
   5   9   6        0.75       -1.17      6.02 o 
   7   9   6       90.74       63.82     14.58 o 
  -6  10   6        4.59       11.11     10.87 o 
  -4  10   6       56.08       50.20      9.97 o 
  -2  10   6     3562.14     3421.12     59.70 o 
   0  10   6      346.08      350.68     12.91 o 
   2  10   6        2.21        8.16      4.03 o 
   4  10   6      407.93      425.22     19.53 o 
   6  10   6      268.74      257.96     19.18 o 
  -5  11   6      206.67      206.14     17.66 o 
  -3  11   6        3.34       11.43      6.29 o 
  -1  11   6      128.19      126.95      9.41 o 
   1  11   6        7.26        5.75      4.01 o 
   3  11   6       28.64       27.33      7.36 o 
   5  11   6      299.52      299.48     23.81 o 
  -6  12   6       31.31       35.04     20.00 o 
  -4  12   6      235.82      230.65     17.48 o 
  -2  12   6     1490.69     1426.78     37.35 o 
   0  12   6      162.99      151.70      8.51 o 
   2  12   6       29.33       10.13      5.95 o 
   4  12   6      573.27      520.34     22.97 o 
   6  12   6      126.37      114.32     16.05 o 
  -5  13   6      255.88      289.63     23.48 o 
  -3  13   6      111.24      127.12     11.83 o 
  -1  13   6       10.21        4.41      5.93 o 
   1  13   6      274.90      272.14     11.43 o 
   3  13   6      167.19      134.07     12.17 o 
   5  13   6       12.33       10.19     15.17 o 
  -4  14   6       29.35       18.32     10.70 o 
  -2  14   6      144.81      137.56     13.36 o 
   0  14   6       28.07       13.19     13.01 o 
   2  14   6       52.52       54.46      9.68 o 
   4  14   6       51.12       50.77     11.25 o 
  -5  15   6       86.58      108.53     21.61 o 
  -3  15   6        0.19        5.07      7.73 o 
  -1  15   6        6.67        6.11      9.77 o 
   1  15   6      113.98      109.09     16.58 o 
   3  15   6      122.87      160.50     20.04 o 
   5  15   6        3.32      -12.40     12.40 o 
  -4  16   6        3.08       12.58     17.98 o 
  -2  16   6       23.11       25.86      9.67 o 
   0  16   6       28.54       38.58     11.52 o 
   2  16   6       12.67        0.21      8.31 o 
   4  16   6       46.79       86.52     22.52 o 
  -3  17   6      104.81      130.79     25.45 o 
  -1  17   6       40.10       40.78     10.63 o 
   1  17   6        6.23       22.68     16.21 o 
   3  17   6       29.57       28.65     15.43 o 
  -2  18   6      331.33      398.91     22.80 o 
   0  18   6      448.13      593.89     43.85 o 
   2  18   6       79.39       19.34     24.87 o 
  -7   1   7        3.13       -1.16      8.43 o 
  -5   1   7     1071.45     1060.31     18.06 o 
  -3   1   7        6.24        7.44      1.71 o 
  -1   1   7      825.98      852.72      7.52 o 
   1   1   7    43612.76    43514.39    244.04 o 
   3   1   7     2695.25     2615.96     18.82 o 
   5   1   7       54.58       36.93      3.39 o 
   7   1   7      230.55      243.73     23.37 o 
  -8   2   7      113.88      121.86     18.94 o 
  -6   2   7      655.36      643.62     18.07 o 
  -4   2   7      304.81      292.79      6.94 o 
  -2   2   7     2264.02     2435.58     21.22 o 
   0   2   7    17553.66    17346.59    106.68 o 
   2   2   7      118.19      129.03      3.41 o 
   4   2   7      132.29      138.75      4.92 o 
   6   2   7     1097.83     1170.95     20.59 o 
   8   2   7       16.16       41.94     19.45 o 
  -7   3   7       42.62       60.34     11.16 o 
  -5   3   7      531.05      450.28     16.68 o 
  -3   3   7     1153.07     1191.25     15.78 o 
  -1   3   7      524.48      458.86      6.36 o 
   1   3   7        7.66       17.62      2.13 o 
   3   3   7      600.55      546.68      8.11 o 
   5   3   7       49.06       39.45      6.14 o 
   7   3   7      261.36      287.25     25.37 o 
  -8   4   7      180.76      165.76     20.82 o 
  -6   4   7       14.15       11.41      5.58 o 
  -4   4   7      485.52      478.30     21.57 o 
  -2   4   7     8151.30     9110.70     65.63 o 
   0   4   7      133.74       94.44      3.66 o 
   2   4   7     1151.53     1208.40     12.28 o 
   4   4   7     1012.71     1097.73     14.69 o 
   6   4   7      207.03      217.18     14.41 o 
   8   4   7      106.49      108.79     25.26 o 
  -7   5   7       20.16       17.86      9.98 o 
  -5   5   7        0.78       -1.56      4.94 o 
  -3   5   7      861.28      948.45     17.18 o 
  -1   5   7      759.13      779.16     10.66 o 
   1   5   7       62.39       91.95      3.61 o 
   3   5   7      190.05      232.91      7.53 o 
   5   5   7       49.73       68.12      9.06 o 
   7   5   7      133.14      118.11     16.16 o 
  -6   6   7       60.69       63.01      8.30 o 
  -4   6   7      285.81      319.67     13.15 o 
  -2   6   7      646.52      630.17      9.94 o 
   0   6   7      207.10      301.62      5.91 o 
   2   6   7       38.15       57.31      3.31 o 
   4   6   7      358.12      343.46     10.32 o 
   6   6   7        6.58        8.12      9.38 o 
  -7   7   7      315.49      334.92     28.19 o 
  -5   7   7       61.35       53.89      8.07 o 
  -3   7   7        8.82       -2.46      5.83 o 
  -1   7   7       78.29       50.47      4.02 o 
   1   7   7     2616.55     2767.63     22.64 o 
   3   7   7     1557.70     1488.86     18.72 o 
   5   7   7      335.60      310.70     15.97 o 
   7   7   7        0.42        1.39      8.97 o 
  -6   8   7        0.20        5.45      6.86 o 
  -4   8   7      692.25      652.52     17.43 o 
  -2   8   7        9.23        8.12      4.46 o 
   0   8   7      178.96      116.05      4.60 o 
   2   8   7      933.67      912.98     12.53 o 
   4   8   7     2616.16     2516.00     40.81 o 
   6   8   7       62.05       62.70     11.03 o 
  -7   9   7      341.64      349.59     21.85 o 
  -5   9   7      116.96      118.58     12.18 o 
  -3   9   7      337.46      265.96     12.98 o 
  -1   9   7      971.83      955.56     16.01 o 
   1   9   7        0.02        0.25      2.77 o 
   3   9   7      698.68      719.03     19.36 o 
   5   9   7        0.14       -3.78      6.01 o 
   7   9   7      210.71      226.09     18.87 o 
  -6  10   7        4.64        7.98      9.48 o 
  -4  10   7       57.05       39.17     10.67 o 
  -2  10   7     1998.18     1940.45     44.83 o 
   0  10   7      208.20      204.23      8.56 o 
   2  10   7      626.76      634.70     15.37 o 
   4  10   7      691.35      693.87     21.38 o 
   6  10   7        3.66        4.47      8.45 o 
  -5  11   7       53.76       40.13     15.41 o 
  -3  11   7        4.59       -3.40      5.73 o 
  -1  11   7     1354.74     1299.43     23.65 o 
   1  11   7        1.16        1.66      3.97 o 
   3  11   7       22.89       18.03      6.59 o 
   5  11   7       10.43       16.84      9.19 o 
  -6  12   7        0.61       24.64     15.54 o 
  -4  12   7       72.02       84.15     10.91 o 
  -2  12   7       47.33       39.62      9.62 o 
   0  12   7     1711.38     1532.04     22.37 o 
   2  12   7     1053.28     1034.50     22.32 o 
   4  12   7      266.10      257.36     19.53 o 
   6  12   7      195.03      191.29     24.82 o 
  -5  13   7        5.72       21.15     11.04 o 
  -3  13   7      167.16      177.28     13.29 o 
  -1  13   7        5.05        3.78      9.67 o 
   1  13   7     1662.29     1450.08     23.90 o 
   3  13   7       97.17      101.93     12.58 o 
   5  13   7      210.98      204.00     36.13 o 
  -4  14   7       36.45       28.53     10.23 o 
  -2  14   7       40.28       46.47      8.97 o 
   0  14   7      286.33      245.57     15.74 o 
   2  14   7      170.06      143.42     12.30 o 
   4  14   7      202.71      233.75     22.84 o 
  -5  15   7       28.20       53.36     32.18 o 
  -3  15   7       67.95       61.80     10.31 o 
  -1  15   7       18.19        3.36      7.40 o 
   1  15   7        0.43       -7.33      7.33 o 
   3  15   7        8.46        6.09      8.25 o 
   5  15   7       19.31        5.02     12.30 o 
  -4  16   7      239.14      229.59     27.17 o 
  -2  16   7      149.61      175.34     16.36 o 
   0  16   7       96.96      136.56     16.22 o 
   2  16   7       18.80       18.87     12.48 o 
   4  16   7      251.07      319.03     41.20 o 
  -3  17   7      130.18      120.22     23.81 o 
  -1  17   7      466.03      547.88     24.39 o 
   1  17   7      403.58      406.74     37.09 o 
   3  17   7       66.47       76.76     21.67 o 
  -2  18   7       76.60       58.61     13.00 o 
   0  18   7      677.92      774.58     40.80 o 
   2  18   7        4.36        6.44     16.08 o 
  -8   0   8        2.76        5.49     13.33 o 
  -6   0   8       17.19       11.66      9.87 o 
  -4   0   8      939.21      889.34     18.51 o 
  -2   0   8      152.11      100.65      4.21 o 
   0   0   8     1779.49     1851.97     18.21 o 
   2   0   8     1129.52     1462.87     18.69 o 
   4   0   8      645.66      624.37     11.87 o 
   6   0   8      108.89      106.28     15.64 o 
   8   0   8       29.52       46.86     36.91 o 
  -7   1   8      272.76      255.27     19.97 o 
  -5   1   8     4012.83     3834.35     41.19 o 
  -3   1   8      380.95      433.60      6.50 o 
  -1   1   8      582.05      599.55      6.58 o 
   1   1   8     2079.99     2231.41     17.99 o 
   3   1   8      406.86      408.13      6.15 o 
   5   1   8       53.88       54.64      4.07 o 
   7   1   8      694.12      747.40     31.10 o 
  -8   2   8      348.69      378.99     48.65 o 
  -6   2   8       82.71       88.45      9.51 o 
  -4   2   8      817.80      786.85     16.43 o 
  -2   2   8     8491.69     9460.64     56.25 o 
   0   2   8       72.97      103.80      2.85 o 
   2   2   8      847.02      914.00      8.90 o 
   4   2   8      291.37      321.29      6.79 o 
   6   2   8        9.41       10.48      5.29 o 
   8   2   8        0.84       30.14     51.32 o 
  -7   3   8        4.97       -4.71      7.01 o 
  -5   3   8      396.60      397.07     13.80 o 
  -3   3   8      204.26      238.04      7.75 o 
  -1   3   8     4485.99     4587.23     31.09 o 
   1   3   8     8985.93     9538.36     60.22 o 
   3   3   8      110.36      119.53      4.10 o 
   5   3   8      144.21      128.22      9.90 o 
   7   3   8       91.93       96.00      9.06 o 
  -8   4   8      274.70      316.92     26.54 o 
  -6   4   8      268.67      246.31     12.36 o 
  -4   4   8       91.20       88.13      8.49 o 
  -2   4   8       29.62       49.80      4.25 o 
   0   4   8      200.98      185.76      4.57 o 
   2   4   8     2107.45     2300.22     19.68 o 
   4   4   8     1031.21     1075.64     16.58 o 
   6   4   8       42.31       29.50      9.07 o 
   8   4   8        0.33       20.55     28.45 o 
  -7   5   8      212.49      212.44     16.09 o 
  -5   5   8       79.13       41.42      6.91 o 
  -3   5   8        3.15       -0.55      3.19 o 
  -1   5   8       40.73       44.67      3.63 o 
   1   5   8      139.24      160.23      4.91 o 
   3   5   8     1105.19     1110.96     15.36 o 
   5   5   8      216.73      201.78     16.82 o 
   7   5   8      422.82      389.16     22.88 o 
  -6   6   8      211.38      227.84     12.68 o 
  -4   6   8      298.21      183.38     15.95 o 
  -2   6   8     1457.87     1255.06     16.81 o 
   0   6   8      346.76      331.13      6.41 o 
   2   6   8      808.70      878.78     10.59 o 
   4   6   8      134.35      152.76      7.05 o 
   6   6   8        1.45       12.38      7.15 o 
  -7   7   8      453.32      472.69     34.30 o 
  -5   7   8      527.84      412.06     16.23 o 
  -3   7   8       58.99       58.62      7.79 o 
  -1   7   8     1396.11     1464.42     16.03 o 
   1   7   8      369.35      396.37      7.66 o 
   3   7   8      251.57      235.55      7.93 o 
   5   7   8      162.42      177.43     14.53 o 
   7   7   8       21.06       12.63     12.08 o 
  -6   8   8      743.34      799.57     27.31 o 
  -4   8   8        0.23       16.15      6.67 o 
  -2   8   8      573.77      511.04     15.71 o 
   0   8   8      630.89      642.80      9.59 o 
   2   8   8      262.31      273.27      7.10 o 
   4   8   8     2754.36     2551.64     45.28 o 
   6   8   8        0.09       -0.35      7.35 o 
  -7   9   8      149.09      161.76     28.24 o 
  -5   9   8       67.75       62.90      9.24 o 
  -3   9   8        1.28       -2.29      5.87 o 
  -1   9   8     4239.39     3925.66     55.66 o 
   1   9   8     2470.20     2699.85     25.08 o 
   3   9   8      285.91      264.76     12.09 o 
   5   9   8       12.75        7.99      7.20 o 
   7   9   8       91.86      127.08     17.96 o 
  -6  10   8       74.76       92.47     15.79 o 
  -4  10   8      136.63      173.67     12.41 o 
  -2  10   8      434.33      400.91     14.92 o 
   0  10   8       57.04       46.26      5.75 o 
   2  10   8       50.40       63.66      6.91 o 
   4  10   8      257.51      246.49     14.56 o 
   6  10   8      188.90      207.81     17.97 o 
  -5  11   8      433.97      423.43     23.05 o 
  -3  11   8      857.57      833.50     22.13 o 
  -1  11   8      324.55      284.32     18.21 o 
   1  11   8      422.19      385.93     13.16 o 
   3  11   8      272.44      253.16     14.59 o 
   5  11   8      945.49      947.42     37.65 o 
  -6  12   8       57.00       79.83     14.67 o 
  -4  12   8      661.23      651.71     21.51 o 
  -2  12   8      296.44      303.18     14.74 o 
   0  12   8      134.16      140.27      8.53 o 
   2  12   8      104.85       93.27      9.76 o 
   4  12   8     1395.50     1404.32     39.19 o 
   6  12   8       16.84       11.07     11.34 o 
  -5  13   8       15.38       10.61     17.06 o 
  -3  13   8        0.21        3.36      7.01 o 
  -1  13   8      171.88      162.37     12.21 o 
   1  13   8      161.30      129.01     10.64 o 
   3  13   8       14.17        0.39      9.45 o 
   5  13   8      137.04      107.90     21.30 o 
  -4  14   8      357.75      379.66     19.35 o 
  -2  14   8        0.12       -0.35      6.71 o 
   0  14   8      167.73      173.67     13.43 o 
   2  14   8      186.69      214.87     20.11 o 
   4  14   8      277.48      247.86     20.82 o 
  -5  15   8       40.56       67.61     22.52 o 
  -3  15   8       45.58       58.06     12.99 o 
  -1  15   8      166.74      166.83     13.91 o 
   1  15   8      263.23      203.96     40.78 o 
   3  15   8      127.13      116.55     18.51 o 
  -4  16   8        4.01        1.84     11.18 o 
  -2  16   8      250.55      301.26     28.35 o 
   0  16   8        7.92       -0.61     11.89 o 
   2  16   8       15.21       10.99      9.20 o 
   4  16   8        0.00        1.95     11.60 o 
  -3  17   8       59.81       66.83     12.96 o 
  -1  17   8       19.04       20.02      9.66 o 
   1  17   8      233.21      267.03     39.38 o 
   3  17   8        5.86       38.62     35.25 o 
  -2  18   8        0.00        2.49     11.97 o 
   0  18   8      480.38      537.96     44.47 o 
   2  18   8        0.61        9.06     37.47 o 
  -7   1   9      162.55      166.76     30.06 o 
  -5   1   9     1735.84     1741.66     27.78 o 
  -3   1   9      408.35      410.95      6.59 o 
  -1   1   9     1996.52     2008.84     13.49 o 
   1   1   9      730.01      756.18      8.61 o 
   3   1   9      156.44      153.15      3.74 o 
   5   1   9      800.48      790.35     12.98 o 
   7   1   9        5.73       17.11     12.25 o 
  -8   2   9        1.99        2.04      8.98 o 
  -6   2   9      424.42      428.10     24.06 o 
  -4   2   9      915.18      923.10     15.83 o 
  -2   2   9     1047.03      938.22     10.39 o 
   0   2   9      436.14      418.49      5.44 o 
   2   2   9      509.33      563.43      6.72 o 
   4   2   9      779.11      834.44     11.07 o 
   6   2   9      112.85       95.84      9.12 o 
   8   2   9      159.43      182.94     31.47 o 
  -7   3   9       12.72       12.60      8.45 o 
  -5   3   9       74.46       52.06      8.06 o 
  -3   3   9      465.94      497.86      9.28 o 
  -1   3   9      176.55      186.30      4.76 o 
   1   3   9     6551.60     6700.98     44.25 o 
   3   3   9      161.84      161.37      4.49 o 
   5   3   9      347.99      347.89     15.71 o 
   7   3   9     1132.89     1159.15     25.59 o 
  -8   4   9       39.91       13.51     11.85 o 
  -6   4   9       71.22       68.42     17.91 o 
  -4   4   9      125.27      107.96     11.57 o 
  -2   4   9     1464.26     1596.72     18.97 o 
   0   4   9       19.39       48.15      3.04 o 
   2   4   9        0.77        0.49      2.00 o 
   4   4   9      435.12      447.32      9.86 o 
   6   4   9      128.31      122.93     14.57 o 
  -7   5   9       35.68       48.61      9.47 o 
  -5   5   9      309.39      257.76     15.50 o 
  -3   5   9       35.28       29.08      4.25 o 
  -1   5   9        9.81       -1.42      2.14 o 
   1   5   9    11909.34    12706.94     75.57 o 
   3   5   9       25.19       53.58      4.96 o 
   5   5   9       17.84       28.03      7.33 o 
   7   5   9       36.39       18.60     11.25 o 
  -6   6   9       52.57       37.64      7.82 o 
  -4   6   9      852.02      689.38     20.26 o 
  -2   6   9      217.19      319.89      8.69 o 
   0   6   9     1515.71     1462.02     15.95 o 
   2   6   9        0.04       -1.79      1.79 o 
   4   6   9      430.17      456.79     13.28 o 
   6   6   9        0.03        1.17      6.44 o 
  -7   7   9        7.92        9.81     10.56 o 
  -5   7   9      403.31      289.68     18.18 o 
  -3   7   9       31.38       23.41      6.93 o 
  -1   7   9     1267.06     1287.39     14.94 o 
   1   7   9       53.50       77.19      4.10 o 
   3   7   9      542.30      545.31     11.28 o 
   5   7   9        1.01        8.57      6.39 o 
   7   7   9        4.85        1.93     11.17 o 
  -6   8   9      194.51      218.38     16.63 o 
  -4   8   9       76.38       80.02      8.89 o 
  -2   8   9     1095.09     1102.69     22.13 o 
   0   8   9      670.06      773.03     11.19 o 
   2   8   9     1360.46     1485.14     18.04 o 
   4   8   9     2584.09     2591.26     41.86 o 
   6   8   9      172.77      181.48     15.28 o 
  -7   9   9      329.86      340.44     23.45 o 
  -5   9   9      186.16      175.58     13.17 o 
  -3   9   9        1.63       -2.40      4.33 o 
  -1   9   9     1732.69     1708.48     23.92 o 
   1   9   9      486.25      411.22     11.18 o 
   3   9   9       75.29       71.56      7.25 o 
   5   9   9       51.71       64.25     10.41 o 
   7   9   9      152.39      179.75     25.68 o 
  -6  10   9       18.72       21.60     13.70 o 
  -4  10   9        3.44        1.96      5.96 o 
  -2  10   9     5785.57     5409.31     88.60 o 
   0  10   9        7.26       10.68      5.31 o 
   2  10   9       54.62       42.22      6.30 o 
   4  10   9      191.11      195.01     19.06 o 
   6  10   9      457.89      488.55     29.47 o 
  -5  11   9        0.06        3.34      6.90 o 
  -3  11   9      357.87      289.44     14.55 o 
  -1  11   9     3496.77     3359.47     68.31 o 
   1  11   9      749.56      595.56     13.85 o 
   3  11   9      356.02      321.58     17.16 o 
   5  11   9      605.36      600.61     25.91 o 
  -6  12   9       22.43       42.54     12.80 o 
  -4  12   9       91.85      108.54     11.94 o 
  -2  12   9      271.93      260.84     14.14 o 
   0  12   9        8.83        9.24      8.26 o 
   2  12   9       25.58       16.46      8.43 o 
   4  12   9       46.67       27.10     15.17 o 
   6  12   9        8.40        6.75     11.74 o 
  -5  13   9      240.22      314.61     28.60 o 
  -3  13   9      251.20      229.58     14.73 o 
  -1  13   9      515.86      514.01     19.61 o 
   1  13   9      145.80      160.49     11.80 o 
   3  13   9      311.81      295.90     29.23 o 
   5  13   9       32.71       34.60     17.70 o 
  -4  14   9        2.34        6.44      8.46 o 
  -2  14   9      528.33      528.79     23.25 o 
   0  14   9      666.33      680.61     22.49 o 
   2  14   9      495.72      457.73     19.15 o 
   4  14   9       68.21      112.36     20.46 o 
  -3  15   9      185.16      182.75     16.40 o 
  -1  15   9       19.19        7.93      9.94 o 
   1  15   9       69.78       67.80     16.42 o 
   3  15   9       75.28       96.90     13.63 o 
  -4  16   9        1.15       10.84     11.78 o 
  -2  16   9      365.34      387.07     21.11 o 
   0  16   9      148.99      158.06     18.28 o 
   2  16   9       17.54       37.73     20.44 o 
   4  16   9       19.47       23.69     18.81 o 
  -3  17   9       11.78       10.25     16.06 o 
  -1  17   9      286.04      314.66     21.32 o 
   1  17   9      224.44      320.28     29.12 o 
   3  17   9       28.54       38.13     20.75 o 
  -2  18   9       88.75      104.40     14.74 o 
   0  18   9       20.13        3.67     15.55 o 
   2  18   9       21.01       43.03     35.98 o 
  -8   0  10       33.05       34.03     21.85 o 
  -6   0  10       15.86       13.16     13.62 o 
  -4   0  10     4363.03     4285.03     55.17 o 
  -2   0  10     3408.73     3650.63     28.43 o 
   0   0  10      336.11      330.23      6.29 o 
   2   0  10    11169.21    12227.86     95.22 o 
   4   0  10     2440.58     2628.28     28.58 o 
   6   0  10       36.77       37.96      6.09 o 
   8   0  10       11.52       31.52     35.89 o 
  -7   1  10        0.38       -5.66      8.27 o 
  -5   1  10        3.51        2.21      4.19 o 
  -3   1  10      559.32      447.97      7.22 o 
  -1   1  10      118.23      117.49      3.01 o 
   1   1  10    10232.04    10762.86     69.28 o 
   3   1  10      386.83      409.61      5.86 o 
   5   1  10      344.15      343.11     10.04 o 
   7   1  10        0.85       -5.42     10.78 o 
  -8   2  10      159.67      170.32     17.98 o 
  -6   2  10        4.49       11.89      7.22 o 
  -4   2  10      108.21      122.53     11.70 o 
  -2   2  10     7020.07     7516.58     45.33 o 
   0   2  10      375.35      417.04      5.39 o 
   2   2  10     1272.25     1309.89     12.01 o 
   4   2  10      249.18      261.20      6.42 o 
   6   2  10        3.71        0.00      4.68 o 
   8   2  10       66.31       99.16     24.79 o 
  -7   3  10      407.91      465.29     29.55 o 
  -5   3  10      365.26      312.06     14.20 o 
  -3   3  10      255.87      262.13      7.32 o 
  -1   3  10     2493.16     2552.98     21.46 o 
   1   3  10     1334.52     1520.66     14.10 o 
   3   3  10      276.05      337.41      6.87 o 
   5   3  10      122.30      116.34      9.78 o 
   7   3  10      233.01      263.42     20.89 o 
  -6   4  10        1.70       15.81      6.58 o 
  -4   4  10      440.97      443.74     15.16 o 
  -2   4  10      166.47      262.73      7.36 o 
   0   4  10      112.42      125.16      3.97 o 
   2   4  10      156.83      153.53      5.29 o 
   4   4  10      441.98      449.07     12.20 o 
   6   4  10        3.23        5.70     11.00 o 
  -7   5  10      196.75      215.89     18.69 o 
  -5   5  10        2.53       -4.68      4.68 o 
  -3   5  10      249.01      337.98     10.72 o 
  -1   5  10     3800.74     3928.22     29.78 o 
   1   5  10     1743.33     2073.25     18.58 o 
   3   5  10      221.70      262.80      7.72 o 
   5   5  10      139.39      149.20     18.33 o 
   7   5  10      177.27      167.03     13.57 o 
  -6   6  10      152.52      157.37     12.22 o 
  -4   6  10     1216.71      975.92     23.60 o 
  -2   6  10      153.05      178.05      7.49 o 
   0   6  10      192.33      265.79      5.76 o 
   2   6  10     1960.46     2012.97     21.74 o 
   4   6  10      982.34      985.71     18.84 o 
   6   6  10       23.81       13.27      7.98 o 
  -7   7  10        1.63       23.02     17.83 o 
  -5   7  10      180.02      132.00     11.17 o 
  -3   7  10     1498.63     1529.60     27.07 o 
  -1   7  10      950.81      934.86     11.71 o 
   1   7  10        5.20       19.92      3.13 o 
   3   7  10       33.24       26.12      3.83 o 
   5   7  10      262.02      248.49     15.08 o 
   7   7  10       23.13       18.97     10.55 o 
  -6   8  10        0.17        9.09      9.56 o 
  -4   8  10       20.16       17.66      7.51 o 
  -2   8  10     2512.95     2411.60     34.27 o 
   0   8  10       47.12       38.85      3.68 o 
   2   8  10      447.15      488.05     10.27 o 
   4   8  10      194.02      212.46     15.91 o 
   6   8  10       20.79       22.64      8.84 o 
  -7   9  10     2465.20     2655.80     61.32 o 
  -5   9  10       34.46       49.55      8.61 o 
  -3   9  10       26.27       31.00      7.04 o 
  -1   9  10       48.04       62.16      7.98 o 
   1   9  10      249.70      235.66      8.05 o 
   3   9  10       40.18       27.43      6.11 o 
   5   9  10      219.82      206.10     17.77 o 
   7   9  10      271.09      301.12     38.28 o 
  -6  10  10        5.16       11.91      8.17 o 
  -4  10  10       19.80       10.54      6.42 o 
  -2  10  10      552.21      498.99     16.38 o 
   0  10  10        2.64        3.68      4.02 o 
   2  10  10       10.04        8.81      4.05 o 
   4  10  10      342.40      351.06     18.86 o 
   6  10  10       34.80       49.89     12.45 o 
  -5  11  10      293.54      271.82     16.50 o 
  -3  11  10      130.32      126.68     20.90 o 
  -1  11  10     2404.43     2427.01     33.67 o 
   1  11  10     1841.01     1596.28     26.72 o 
   3  11  10      166.19      174.81     12.08 o 
   5  11  10       87.79       71.22     22.29 o 
  -6  12  10      352.98      324.15     22.59 o 
  -4  12  10      279.40      314.39     16.73 o 
  -2  12  10       17.55       18.00      7.24 o 
   0  12  10       71.82       81.98      9.69 o 
   2  12  10      368.50      320.16     14.86 o 
   4  12  10      753.19      741.85     29.12 o 
   6  12  10      274.10      386.26     67.71 o 
  -5  13  10      154.50      154.53     14.37 o 
  -3  13  10      270.36      234.02     17.19 o 
  -1  13  10       16.32       13.02      8.16 o 
   1  13  10       23.32       29.21      8.51 o 
   3  13  10        3.13       -0.51      7.28 o 
   5  13  10      188.75      236.37     29.15 o 
  -4  14  10       57.83       62.83     10.03 o 
  -2  14  10       24.43       20.68      7.82 o 
   0  14  10        2.56       11.86      8.33 o 
   2  14  10      633.84      677.98     22.21 o 
   4  14  10        7.05        2.98     10.08 o 
  -3  15  10      668.59      703.37     26.66 o 
  -1  15  10      135.47      131.28     16.14 o 
   1  15  10      128.41      174.83     21.76 o 
   3  15  10       52.40       50.48     11.92 o 
  -4  16  10        6.53       17.33     12.47 o 
  -2  16  10       34.95       14.87      9.67 o 
   0  16  10        1.78       -5.17     17.62 o 
   2  16  10      114.91      104.42     14.80 o 
   4  16  10      353.35      472.83     32.85 o 
  -3  17  10      135.44      123.78     15.98 o 
  -1  17  10      173.41      181.75     27.74 o 
   1  17  10      128.32       88.63     19.48 o 
   3  17  10      159.59      197.70     21.26 o 
  -2  18  10        9.03        1.87     12.12 o 
   0  18  10      198.32      212.85     50.12 o 
   2  18  10        1.40       24.46     17.48 o 
  -7   1  11        5.32        4.45      8.26 o 
  -5   1  11       52.43       50.64      6.72 o 
  -3   1  11     1323.07     1314.89     11.59 o 
  -1   1  11     2062.49     2036.02     13.25 o 
   1   1  11     1283.25     1435.35     13.01 o 
   3   1  11      122.64      115.93      3.69 o 
   5   1  11       54.76       54.25      4.98 o 
   7   1  11        2.17       -1.01     11.35 o 
  -8   2  11        1.17        4.62      9.50 o 
  -6   2  11      164.96      193.90     20.81 o 
  -4   2  11      356.44      346.96     13.64 o 
  -2   2  11      635.85      605.87      9.25 o 
   0   2  11       18.94       15.03      1.71 o 
   2   2  11    19027.26    19110.08    104.12 o 
   4   2  11       56.02       38.59      3.49 o 
   6   2  11      134.48      126.07      9.24 o 
  -7   3  11        8.47        5.35      9.10 o 
  -5   3  11       97.23       97.12     10.82 o 
  -3   3  11     1089.67     1049.08     14.07 o 
  -1   3  11      337.90      476.21      7.84 o 
   1   3  11     4973.74     5388.60     37.19 o 
   3   3  11       18.16       12.29      2.53 o 
   5   3  11        2.09       -0.27      4.79 o 
   7   3  11      226.77      222.64     18.71 o 
  -6   4  11        4.85        2.78      5.78 o 
  -4   4  11       89.68       99.07     10.53 o 
  -2   4  11     1240.64     1215.40     16.18 o 
   0   4  11      677.48      736.79     11.48 o 
   2   4  11       76.53       66.33      4.89 o 
   4   4  11      784.31      790.29     15.91 o 
   6   4  11      340.51      329.81     23.29 o 
  -7   5  11      378.85      393.58     22.47 o 
  -5   5  11       72.28       68.04      9.04 o 
  -3   5  11       14.38       26.65      5.11 o 
  -1   5  11       71.58       97.71      4.28 o 
   1   5  11       10.49       10.01      2.24 o 
   3   5  11       76.57       55.60      5.24 o 
   5   5  11     1413.10     1501.69     33.64 o 
   7   5  11       36.33       45.12      9.31 o 
  -6   6  11        0.54        2.46      6.28 o 
  -4   6  11       52.34       42.48      7.48 o 
  -2   6  11       33.14       24.67      4.11 o 
   0   6  11     1063.33      983.01     11.02 o 
   2   6  11      212.41      201.62      7.06 o 
   4   6  11     3521.51     3404.43     41.53 o 
   6   6  11       16.48        3.11      6.54 o 
  -7   7  11      336.42      377.55     23.09 o 
  -5   7  11       35.43       40.00      8.15 o 
  -3   7  11      718.02      703.60     18.59 o 
  -1   7  11     1037.72      942.00     11.84 o 
   1   7  11      589.22      570.60      9.97 o 
   3   7  11      356.39      357.30     10.05 o 
   5   7  11      215.28      183.49     13.60 o 
   7   7  11        5.71       14.87     13.24 o 
  -6   8  11      737.25      669.64     23.39 o 
  -4   8  11     1379.77     1080.42     24.79 o 
  -2   8  11     4581.06     4028.85     47.82 o 
   0   8  11       19.57       43.05      3.90 o 
   2   8  11      305.51      366.65      9.42 o 
   4   8  11       15.25       19.30      6.73 o 
   6   8  11       10.82        4.97      8.11 o 
  -7   9  11      692.18      807.36     38.08 o 
  -5   9  11        4.77        3.50      6.93 o 
  -3   9  11       65.11       50.37      7.66 o 
  -1   9  11     1104.14     1046.30     18.77 o 
   1   9  11        0.36       -0.52      3.07 o 
   3   9  11       52.19       41.10      7.03 o 
   5   9  11       12.95       15.97      7.95 o 
   7   9  11       35.33       20.54     13.79 o 
  -6  10  11      327.11      353.40     20.26 o 
  -4  10  11      360.38      328.57     15.87 o 
  -2  10  11      294.87      265.12     12.95 o 
   0  10  11      375.35      321.37     12.33 o 
   2  10  11      275.24      277.48     11.12 o 
   4  10  11      255.78      251.10     16.90 o 
   6  10  11        0.76        6.62      8.71 o 
  -5  11  11      162.70      184.00     20.44 o 
  -3  11  11      116.57      109.82     10.73 o 
  -1  11  11      960.72      956.34     22.45 o 
   1  11  11      319.61      345.10     12.42 o 
   3  11  11       18.85       13.68      7.16 o 
   5  11  11      677.22      666.12     52.15 o 
  -6  12  11       25.21       51.72     13.10 o 
  -4  12  11      931.57      969.58     26.63 o 
  -2  12  11      194.14      193.69     14.34 o 
   0  12  11      404.60      381.09     19.02 o 
   2  12  11       63.55       38.90      6.89 o 
   4  12  11      609.80      593.56     47.01 o 
   6  12  11        6.43        3.10     11.23 o 
  -5  13  11      211.87      237.68     17.08 o 
  -3  13  11      243.86      249.49     17.73 o 
  -1  13  11       21.18       30.30      8.34 o 
   1  13  11      334.54      333.46     13.88 o 
   3  13  11       12.86       11.54      8.18 o 
   5  13  11       48.56       58.49     24.63 o 
  -4  14  11      806.89      894.36     28.16 o 
  -2  14  11       27.65       32.54      8.37 o 
   0  14  11       82.00       79.32     12.91 o 
   2  14  11       80.58       77.60     10.39 o 
   4  14  11       17.26       25.76     15.14 o 
  -3  15  11        4.01        8.59      8.40 o 
  -1  15  11      112.45      140.43     16.32 o 
   1  15  11       15.36       -2.16     11.64 o 
   3  15  11      121.50      133.73     15.12 o 
  -4  16  11      406.78      446.88     28.98 o 
  -2  16  11        0.66       -3.85      7.41 o 
   0  16  11       97.51      112.84     18.89 o 
   2  16  11        6.16        6.03     10.30 o 
   4  16  11        0.75       -5.18     17.42 o 
  -3  17  11        5.22        8.77      9.12 o 
  -1  17  11      176.65      252.96     23.73 o 
   1  17  11       15.03        7.62     13.15 o 
   3  17  11        0.98        7.81     14.08 o 
  -2  18  11      361.72      422.03     47.61 o 
   0  18  11        0.33      -14.34     29.01 o 
  -8   0  12       71.88       72.71     25.01 o 
  -6   0  12      248.71      242.81     22.82 o 
  -4   0  12    28955.95    28575.37    267.22 o 
  -2   0  12      135.42      142.95      5.89 o 
   0   0  12      226.60      153.39      4.73 o 
   2   0  12     4260.84     4591.74     51.48 o 
   4   0  12        0.13        3.14      6.41 o 
   6   0  12       85.74       97.75     14.86 o 
  -7   1  12        2.60        3.07      9.00 o 
  -5   1  12      868.23      803.74     18.75 o 
  -3   1  12       91.94       90.50      3.75 o 
  -1   1  12      222.03      320.04      4.86 o 
   1   1  12     3640.74     3874.78     28.38 o 
   3   1  12      288.90      322.19      5.14 o 
   5   1  12      830.34      831.35     16.11 o 
   7   1  12      106.01      108.38     15.37 o 
  -8   2  12        6.80       18.07     10.75 o 
  -6   2  12      727.81      752.44     28.96 o 
  -4   2  12       13.87       22.79      8.07 o 
  -2   2  12      208.94      162.13      5.03 o 
   0   2  12     1471.94     1552.81     12.36 o 
   2   2  12     8042.36     8166.90     53.35 o 
   4   2  12        1.26       -0.17      2.99 o 
   6   2  12        0.02        1.09      4.53 o 
  -7   3  12      284.64      271.59     21.13 o 
  -5   3  12       40.20       33.39      6.98 o 
  -3   3  12       19.34       16.24      3.33 o 
  -1   3  12    11992.62    13272.32     71.39 o 
   1   3  12        1.09       -0.62      1.58 o 
   3   3  12      140.46      140.04      4.97 o 
   5   3  12      450.48      401.19     13.15 o 
   7   3  12      176.34      165.03     19.49 o 
  -6   4  12       99.13       93.24     10.48 o 
  -4   4  12      753.71      589.67     16.30 o 
  -2   4  12     3047.44     3169.57     29.23 o 
   0   4  12     2930.83     2850.14     22.06 o 
   2   4  12     1556.50     1590.81     17.39 o 
   4   4  12       86.73       59.46      7.28 o 
   6   4  12        7.01        7.62      5.91 o 
  -7   5  12       89.61       87.49     13.19 o 
  -5   5  12       80.81       64.81      9.04 o 
  -3   5  12       22.89       15.18      5.63 o 
  -1   5  12      245.54      290.89      6.49 o 
   1   5  12      848.71      812.91     10.00 o 
   3   5  12     1343.55     1317.27     21.66 o 
   5   5  12      856.29      859.08     22.39 o 
   7   5  12      105.23      103.10     11.35 o 
  -6   6  12       87.11       90.73     12.60 o 
  -4   6  12     1707.66     1389.14     42.46 o 
  -2   6  12      308.83      328.25      9.70 o 
   0   6  12     1769.81     1940.98     16.87 o 
   2   6  12      616.35      673.68     11.24 o 
   4   6  12       12.70       21.62      6.03 o 
   6   6  12       33.07       20.07     10.44 o 
  -7   7  12       71.78       61.90     11.82 o 
  -5   7  12      121.97      106.10     10.78 o 
  -3   7  12      104.71       66.86      8.14 o 
  -1   7  12      464.46      489.29      8.83 o 
   1   7  12      775.82      813.70     11.56 o 
   3   7  12        7.78        4.35      5.28 o 
   5   7  12        3.26       -0.22      6.02 o 
   7   7  12      109.08      107.29     22.60 o 
  -6   8  12        9.59       14.37      7.14 o 
  -4   8  12       52.50       32.77      7.40 o 
  -2   8  12      831.73      877.71     20.47 o 
   0   8  12       93.97      105.11      4.98 o 
   2   8  12      412.49      387.57      9.40 o 
   4   8  12     1016.49      969.93     27.25 o 
   6   8  12      245.17      264.80     19.48 o 
  -7   9  12      104.27      140.39     22.47 o 
  -5   9  12        1.75        7.13      6.67 o 
  -3   9  12        1.28        0.38      5.45 o 
  -1   9  12     7996.73     7751.14     71.48 o 
   1   9  12      973.11      944.95     16.84 o 
   3   9  12      426.81      402.49     15.06 o 
   5   9  12        1.14       -7.80      7.80 o 
  -6  10  12      186.64      215.73     22.35 o 
  -4  10  12       59.48       47.08      8.68 o 
  -2  10  12       46.34       30.25      6.77 o 
   0  10  12        1.37        3.46      3.62 o 
   2  10  12        1.17        3.38      4.05 o 
   4  10  12      295.04      350.02     19.32 o 
   6  10  12       65.84       70.58     13.53 o 
  -5  11  12      291.89      301.76     18.98 o 
  -3  11  12       13.36       12.52      6.89 o 
  -1  11  12      140.46      124.61     10.59 o 
   1  11  12     1072.97      926.06     20.29 o 
   3  11  12       14.31        7.29      8.55 o 
   5  11  12      835.80      839.75     32.46 o 
  -6  12  12        0.99        3.16     10.59 o 
  -4  12  12      148.62      145.57     12.68 o 
  -2  12  12       93.68       79.89      9.85 o 
   0  12  12        5.17        4.96      5.50 o 
   2  12  12       25.87       23.39      6.35 o 
   4  12  12       31.51       39.54     10.03 o 
   6  12  12        0.89       -9.31     11.27 o 
  -5  13  12       94.92       95.56     12.58 o 
  -3  13  12      184.83      214.23     14.80 o 
  -1  13  12       96.83      105.65     12.28 o 
   1  13  12       95.80      104.73     11.82 o 
   3  13  12        3.60        0.05      6.28 o 
   5  13  12       93.82      114.79     20.63 o 
  -4  14  12       50.87       39.06     10.03 o 
  -2  14  12       85.02       66.68     10.97 o 
   0  14  12       32.49       27.27      9.02 o 
   2  14  12      566.92      600.54     19.52 o 
   4  14  12      467.90      531.63     28.09 o 
  -3  15  12       77.59       68.05     15.22 o 
  -1  15  12        4.29        6.04      7.79 o 
   1  15  12       84.63       56.30     20.13 o 
   3  15  12        0.93        8.21     10.89 o 
  -4  16  12       19.72       34.45     11.71 o 
  -2  16  12        0.03        2.86      9.00 o 
   0  16  12       26.51       22.46     11.11 o 
   2  16  12       26.80       26.85     20.36 o 
  -3  17  12       42.02       56.06     12.79 o 
  -1  17  12       70.57       86.61     25.04 o 
   1  17  12      863.89      941.46     44.18 o 
   3  17  12      132.95       71.02     17.21 o 
   0  18  12       55.06       55.45     21.73 o 
  -7   1  13      140.89      133.36     16.99 o 
  -5   1  13     1352.25     1359.18     42.60 o 
  -3   1  13     2290.63     2224.18     19.27 o 
  -1   1  13     9667.42    10274.57     50.74 o 
   1   1  13     4320.34     4475.61     30.93 o 
   3   1  13      111.32      103.60      3.50 o 
   5   1  13       97.45      106.64      7.07 o 
   7   1  13        4.98        6.27      5.84 o 
  -6   2  13      108.59      102.91     13.96 o 
  -4   2  13      359.68      355.98     14.11 o 
  -2   2  13      244.76      208.60      4.72 o 
   0   2  13      131.12      109.44      3.26 o 
   2   2  13     6482.65     7007.89     63.72 o 
   4   2  13       64.02       74.66      6.10 o 
   6   2  13       38.60       35.41      6.64 o 
  -7   3  13       56.50       45.00     11.87 o 
  -5   3  13      161.35      158.35     11.35 o 
  -3   3  13     2216.04     2259.54     27.11 o 
  -1   3  13     1607.50     1683.38     14.30 o 
   1   3  13      682.14      798.03      9.28 o 
   3   3  13      181.25      219.32      8.23 o 
   5   3  13       82.36       68.84      7.92 o 
   7   3  13     1257.77     1361.14     31.65 o 
  -6   4  13       28.24       31.60      8.09 o 
  -4   4  13      212.53      202.58     11.04 o 
  -2   4  13       63.87       85.35      4.35 o 
   0   4  13       45.32       41.12      2.65 o 
   2   4  13     1081.88     1170.02     14.66 o 
   4   4  13        5.58        5.53      6.13 o 
   6   4  13        1.41       -2.62      5.48 o 
  -7   5  13       20.94       16.57     11.15 o 
  -5   5  13       17.91       21.62      8.37 o 
  -3   5  13       70.30       89.33      9.26 o 
  -1   5  13     4305.51     4437.90     30.97 o 
   1   5  13       94.95       80.19      3.36 o 
   3   5  13      515.65      573.60     13.79 o 
   5   5  13      173.35      165.67     11.91 o 
   7   5  13        0.18        9.12      6.80 o 
  -6   6  13       31.24       38.33      8.09 o 
  -4   6  13        0.00       16.32      6.34 o 
  -2   6  13       14.62        6.56      5.22 o 
   0   6  13       77.53       51.66      3.55 o 
   2   6  13      820.23      855.67     12.81 o 
   4   6  13      786.09      744.78     20.17 o 
   6   6  13        0.39        1.36      8.70 o 
  -7   7  13      371.76      363.77     18.87 o 
  -5   7  13        2.95        6.35      5.35 o 
  -3   7  13        7.49        5.04      5.71 o 
  -1   7  13       91.56      108.56      5.10 o 
   1   7  13       77.77       96.92      4.76 o 
   3   7  13       56.50       52.40      6.09 o 
   5   7  13      196.42      200.41     14.60 o 
   7   7  13        6.13       16.63     12.69 o 
  -6   8  13      172.34      156.22     13.23 o 
  -4   8  13        8.75        9.15      9.45 o 
  -2   8  13      422.12      354.77     14.03 o 
   0   8  13       19.01        8.10      3.03 o 
   2   8  13      251.04      298.80      8.51 o 
   4   8  13      991.63      997.30     27.84 o 
   6   8  13      191.08      141.83     15.87 o 
  -5   9  13       13.75       38.70      8.85 o 
  -3   9  13      221.84      254.61     13.32 o 
  -1   9  13      681.41      674.52     21.31 o 
   1   9  13      994.20      934.84     16.19 o 
   3   9  13      139.22      164.84     11.08 o 
   5   9  13      654.08      653.41     28.01 o 
  -6  10  13      497.37      542.52     35.13 o 
  -4  10  13       29.86       29.07     10.02 o 
  -2  10  13      694.79      604.74     18.20 o 
   0  10  13        3.36        1.17      4.29 o 
   2  10  13      149.46      164.17      9.85 o 
   4  10  13       21.83       24.39      8.47 o 
   6  10  13       72.43       64.63     12.63 o 
  -5  11  13       11.78        5.54      9.78 o 
  -3  11  13       18.43       29.39      7.73 o 
  -1  11  13     1860.32     1750.19     32.98 o 
   1  11  13      976.96      917.00     25.14 o 
   3  11  13       21.05       15.58      8.25 o 
   5  11  13        5.23        2.15      8.88 o 
  -6  12  13      231.18      240.04     26.25 o 
  -4  12  13        3.90        4.27      7.55 o 
  -2  12  13       39.60       69.07     11.97 o 
   0  12  13      104.64      151.05     19.74 o 
   2  12  13      264.71      196.72     11.28 o 
   4  12  13      271.62      265.29     22.90 o 
  -5  13  13      308.98      367.10     20.26 o 
  -3  13  13        3.26       -3.87      6.79 o 
  -1  13  13      604.31      584.99     22.80 o 
   1  13  13      740.37      669.39     25.25 o 
   3  13  13      110.76      124.83     12.01 o 
   5  13  13      361.08      425.03     26.31 o 
  -4  14  13      227.80      248.09     17.12 o 
  -2  14  13        9.28        1.45     12.07 o 
   0  14  13       52.82       41.77     11.34 o 
   2  14  13      185.18      194.53     14.54 o 
   4  14  13       13.42       23.74     10.91 o 
  -3  15  13      280.93      265.70     24.00 o 
  -1  15  13       13.34        6.38     10.42 o 
   1  15  13        2.34        7.09     11.09 o 
   3  15  13       87.58      110.86     14.98 o 
  -2  16  13      122.72      101.77     14.49 o 
   0  16  13      130.85      170.14     20.28 o 
   2  16  13       77.93      117.90     20.95 o 
  -1  17  13       83.55      154.77     22.85 o 
   1  17  13     1375.08     1526.42     88.97 o 
   0  18  13        1.23        0.84     24.92 o 
  -6   0  14       31.58       31.09     11.64 o 
  -4   0  14     2458.20     2354.02     38.54 o 
  -2   0  14      559.68      643.33     11.50 o 
   0   0  14      589.88      465.83      9.30 o 
   2   0  14    10574.70    10853.60    107.05 o 
   4   0  14     1600.83     1552.11     30.38 o 
   6   0  14      380.63      395.82     20.12 o 
  -7   1  14       88.74       86.03     14.39 o 
  -5   1  14        0.37       -1.88      6.39 o 
  -3   1  14      606.51      560.74      9.78 o 
  -1   1  14     5175.92     5355.20     30.47 o 
   1   1  14       98.30      160.81      3.68 o 
   3   1  14      144.69      193.52      4.21 o 
   5   1  14       11.61       13.36      4.04 o 
   7   1  14        3.50        9.89      6.31 o 
  -6   2  14      274.52      273.25     19.98 o 
  -4   2  14     1623.45     1596.16     28.67 o 
  -2   2  14       24.87       28.28      2.55 o 
   0   2  14       42.54       60.62      2.87 o 
   2   2  14     1234.62     1256.58     14.44 o 
   4   2  14      472.05      446.70     11.10 o 
   6   2  14        6.51        4.62      5.01 o 
  -7   3  14     1300.05     1410.70     43.79 o 
  -5   3  14        1.83       -2.90      5.07 o 
  -3   3  14      110.03       99.08      6.14 o 
  -1   3  14     1130.59     1241.03     12.12 o 
   1   3  14      240.18      238.06      4.48 o 
   3   3  14      399.60      419.81      9.13 o 
   5   3  14       88.49      104.13     10.87 o 
   7   3  14        3.19       11.69      7.38 o 
  -6   4  14       13.77       30.01      7.86 o 
  -4   4  14      227.81      174.90     11.53 o 
  -2   4  14      515.10      602.24      9.72 o 
   0   4  14     1472.32     1533.61     13.58 o 
   2   4  14     2981.36     3148.14     33.82 o 
   4   4  14      793.81      734.30     19.11 o 
   6   4  14      246.23      257.62     17.93 o 
  -7   5  14      102.87       82.06     13.33 o 
  -5   5  14       39.61       47.86      8.50 o 
  -3   5  14      420.93      453.68     16.40 o 
  -1   5  14      392.35      457.36      7.83 o 
   1   5  14      318.03      367.28      7.27 o 
   3   5  14        5.34       11.12      3.96 o 
   5   5  14       97.63       77.28      9.48 o 
   7   5  14       94.59      107.88     11.77 o 
  -6   6  14       14.72       13.95      7.06 o 
  -4   6  14      169.53      127.17     12.61 o 
  -2   6  14      669.57      651.92     14.52 o 
   0   6  14        8.24        7.36      2.67 o 
   2   6  14       50.48       68.18      5.16 o 
   4   6  14       11.73        9.81      5.65 o 
   6   6  14       16.09       17.51     11.50 o 
  -7   7  14      411.77      495.51     21.25 o 
  -5   7  14      126.02      125.05     11.69 o 
  -3   7  14     1289.32      966.09     23.85 o 
  -1   7  14     1098.49      977.35     15.19 o 
   1   7  14       51.52       51.21      5.44 o 
   3   7  14       13.31        3.30      4.02 o 
   5   7  14     2214.73     2218.72     49.49 o 
   7   7  14        7.98        5.20     11.40 o 
  -6   8  14      143.53      152.54     13.10 o 
  -4   8  14      218.35      209.85     15.88 o 
  -2   8  14      354.99      304.79     13.25 o 
   0   8  14      559.54      586.78     10.38 o 
   2   8  14      592.92      690.14     15.99 o 
   4   8  14       99.34       84.49     11.19 o 
   6   8  14       18.37       11.65      8.47 o 
  -5   9  14      145.65      152.99     13.09 o 
  -3   9  14      138.74      123.61     10.89 o 
  -1   9  14     2776.64     2590.11     35.48 o 
   1   9  14      477.55      497.97     12.15 o 
   3   9  14      346.89      332.18     14.52 o 
   5   9  14       78.00       80.91     13.94 o 
  -6  10  14        3.66       16.71      8.24 o 
  -4  10  14       34.13       52.19      9.09 o 
  -2  10  14      227.15      210.27     21.00 o 
   0  10  14     3196.46     3035.57     35.47 o 
   2  10  14       51.34       59.34      7.43 o 
   4  10  14      311.86      339.20     26.56 o 
   6  10  14       59.00       50.96     11.80 o 
  -5  11  14      100.57       73.54     10.87 o 
  -3  11  14      575.37      602.98     20.03 o 
  -1  11  14     1376.51     1384.10     32.52 o 
   1  11  14       22.33       15.20      5.57 o 
   3  11  14       85.91       61.21     10.66 o 
   5  11  14       29.78       19.36      9.79 o 
  -4  12  14       97.82       88.28     11.73 o 
  -2  12  14      125.57      133.34     12.83 o 
   0  12  14      292.25      265.91     41.16 o 
   2  12  14      234.36      214.44     11.75 o 
   4  12  14       10.93       16.76      8.44 o 
  -5  13  14        1.92       11.79      9.26 o 
  -3  13  14        8.07       12.63      9.83 o 
  -1  13  14      339.45      323.63     38.96 o 
   1  13  14       33.68       22.70      6.78 o 
   3  13  14      489.15      483.84     25.36 o 
   5  13  14     1058.27     1015.46     42.49 o 
  -4  14  14      105.76       92.20     12.55 o 
  -2  14  14       58.49       79.02     12.90 o 
   0  14  14       41.22       50.37     11.52 o 
   2  14  14       35.09       36.66     12.91 o 
   4  14  14       49.43       59.84     28.12 o 
  -3  15  14       73.74       85.60     12.63 o 
  -1  15  14      123.00      161.64     19.75 o 
   1  15  14       11.97       18.77      9.47 o 
   3  15  14        0.04        8.06     12.06 o 
  -2  16  14      147.74      188.53     19.92 o 
   0  16  14      175.53      176.01     20.60 o 
   2  16  14      612.59      680.98     37.73 o 
  -1  17  14        0.11       20.38     11.30 o 
   1  17  14      163.46      170.46     34.33 o 
   0  18  14       29.25       12.69     29.89 o 
  -7   1  15      262.59      273.97     22.16 o 
  -5   1  15       45.80       55.23     10.21 o 
  -3   1  15     2431.54     2430.55     21.98 o 
  -1   1  15        9.95       11.23      1.81 o 
   1   1  15        7.05        0.09      1.31 o 
   3   1  15        8.07        8.80      3.70 o 
   5   1  15      309.26      299.82     13.53 o 
   7   1  15        0.03        6.66      6.53 o 
  -6   2  15       67.38       61.78     12.20 o 
  -4   2  15     4998.75     4583.39     55.41 o 
  -2   2  15       86.92      118.22      4.01 o 
   0   2  15       33.74       25.17      2.16 o 
   2   2  15      655.64      760.44     12.10 o 
   4   2  15       83.68       69.77      8.24 o 
   6   2  15        2.06       -3.21      5.88 o 
  -7   3  15        0.94       11.88     10.28 o 
  -5   3  15     1096.85     1032.24     34.44 o 
  -3   3  15      162.28      156.88      8.72 o 
  -1   3  15       77.86      122.64      4.20 o 
   1   3  15        5.28        4.60      1.84 o 
   3   3  15       14.31       21.29      3.45 o 
   5   3  15       10.78        8.92      5.31 o 
   7   3  15       82.86       95.54     21.80 o 
  -6   4  15      185.20      189.21     15.12 o 
  -4   4  15      382.50      391.06     19.25 o 
  -2   4  15      396.70      411.78      7.72 o 
   0   4  15       39.89       72.40      3.38 o 
   2   4  15      216.72      227.78      5.97 o 
   4   4  15       52.63       57.55      6.90 o 
   6   4  15      200.90      221.67     14.95 o 
  -7   5  15       31.84       43.46     10.75 o 
  -5   5  15       63.39       59.09      9.29 o 
  -3   5  15      227.20      239.06     13.33 o 
  -1   5  15      315.02      403.07      7.25 o 
   1   5  15     1261.46     1339.58     18.02 o 
   3   5  15      167.01      168.32     10.81 o 
   5   5  15     1167.53     1214.26     24.38 o 
   7   5  15      134.19      121.56     12.46 o 
  -6   6  15      276.15      275.70     15.49 o 
  -4   6  15      335.98      218.27     12.06 o 
  -2   6  15      111.94      108.90      7.53 o 
   0   6  15       16.85        8.76      2.71 o 
   2   6  15     1730.03     1938.81     20.69 o 
   4   6  15       11.34       19.52      6.29 o 
   6   6  15        3.77        7.50      7.56 o 
  -7   7  15        5.56       16.82      8.63 o 
  -5   7  15       50.32       30.53      7.14 o 
  -3   7  15      942.71      842.99     22.40 o 
  -1   7  15      105.08       90.34      5.23 o 
   1   7  15       13.11       12.19      4.23 o 
   3   7  15       45.84       44.41     12.18 o 
   5   7  15     1346.49     1341.63     37.84 o 
   7   7  15       10.25        1.66     16.74 o 
  -6   8  15      144.46      120.02     12.07 o 
  -4   8  15     1005.33      811.92     27.63 o 
  -2   8  15        0.09        3.64      4.95 o 
   0   8  15     1351.60     1353.32     16.04 o 
   2   8  15       28.39       44.45      5.40 o 
   4   8  15      110.93      135.53     11.27 o 
   6   8  15       42.71       50.30     14.02 o 
  -5   9  15      406.41      387.04     25.68 o 
  -3   9  15       53.17       43.94      8.28 o 
  -1   9  15     5091.11     4965.09     59.76 o 
   1   9  15       12.67       30.72      5.14 o 
   3   9  15      122.66      113.79     13.21 o 
   5   9  15       14.12       10.40      8.07 o 
  -6  10  15      100.08      103.91     12.57 o 
  -4  10  15        0.24       -5.65      5.65 o 
  -2  10  15      772.96      736.16     20.20 o 
   0  10  15     3175.12     3150.59     40.82 o 
   2  10  15     2640.54     2506.92     34.84 o 
   4  10  15      272.39      288.61     18.21 o 
   6  10  15        0.33       14.07     13.58 o 
  -5  11  15       48.44       39.02     11.53 o 
  -3  11  15       23.34       16.11      8.27 o 
  -1  11  15      248.40      249.28     25.59 o 
   1  11  15      191.39      206.03     14.90 o 
   3  11  15      156.38      141.05     13.77 o 
   5  11  15       21.99       27.91     10.24 o 
  -4  12  15      348.32      405.49     19.38 o 
  -2  12  15       20.30       21.48      7.65 o 
   0  12  15      244.25      199.92     23.43 o 
   2  12  15       75.19       94.53      9.61 o 
   4  12  15        0.30        4.50      7.01 o 
  -5  13  15      134.84      158.57     16.90 o 
  -3  13  15      376.59      339.65     24.87 o 
  -1  13  15      171.99      146.26     22.94 o 
   1  13  15      342.51      375.10     15.97 o 
   3  13  15        2.88        8.79      7.04 o 
   5  13  15       51.42       46.50     20.30 o 
  -4  14  15        2.38       13.30      9.23 o 
  -2  14  15      157.19      155.69     15.57 o 
   0  14  15       38.86       49.50     11.92 o 
   2  14  15      262.20      239.17     15.16 o 
   4  14  15       61.29       70.17     18.28 o 
  -3  15  15       26.09       14.45     11.62 o 
  -1  15  15     1127.63     1254.95     50.75 o 
   1  15  15        1.73       11.80      8.63 o 
   3  15  15      270.99      299.66     23.35 o 
  -2  16  15      158.49      193.97     22.89 o 
   0  16  15       47.91       64.94     14.73 o 
   2  16  15        3.15        2.26     24.47 o 
  -1  17  15       27.75       20.77     16.38 o 
   1  17  15        0.49        1.40     12.74 o 
  -6   0  16       77.16       67.50     21.76 o 
  -4   0  16      899.47      897.78     37.21 o 
  -2   0  16      420.34      360.03     10.69 o 
   0   0  16      450.28      486.18     17.95 o 
   2   0  16       38.52       76.02      6.01 o 
   4   0  16      912.66      968.84     38.84 o 
   6   0  16      647.11      629.60     24.14 o 
  -7   1  16       22.82       32.83     12.08 o 
  -5   1  16        4.47       13.65      8.33 o 
  -3   1  16       93.50       66.74      5.29 o 
  -1   1  16      282.12      316.80      5.70 o 
   1   1  16       12.01        1.45      1.43 o 
   3   1  16       27.29       39.00      4.44 o 
   5   1  16     1063.92     1099.93     26.32 o 
   7   1  16       15.26       16.98      7.19 o 
  -6   2  16      115.89      126.35     24.85 o 
  -4   2  16       25.89       21.33      6.87 o 
  -2   2  16      101.70       85.39      3.48 o 
   0   2  16     1509.93     1513.86     12.47 o 
   2   2  16     6067.04     6290.62     46.89 o 
   4   2  16      223.50      210.93     10.06 o 
   6   2  16        8.75       12.54      6.45 o 
  -7   3  16        9.17       13.92     10.13 o 
  -5   3  16       80.63       64.01      8.87 o 
  -3   3  16      228.74      221.38     12.68 o 
  -1   3  16     3238.23     3409.14     24.19 o 
   1   3  16      147.44      201.58      4.28 o 
   3   3  16      166.37      138.20      7.47 o 
   5   3  16       69.50       70.09     10.83 o 
   7   3  16       23.20       25.26      8.71 o 
  -6   4  16      271.81      301.59     18.06 o 
  -4   4  16        7.04        4.18      5.75 o 
  -2   4  16      381.24      379.44      7.57 o 
   0   4  16      422.39      477.58      7.37 o 
   2   4  16      929.66      995.69     12.28 o 
   4   4  16        0.00       -0.82      3.73 o 
   6   4  16       10.39        2.22      6.22 o 
  -7   5  16       25.90       18.29      9.22 o 
  -5   5  16        9.29       14.37      6.83 o 
  -3   5  16        1.72        7.61      5.36 o 
  -1   5  16       67.16       98.07      4.33 o 
   1   5  16       73.44       49.13      4.80 o 
   3   5  16      316.45      312.20     13.79 o 
   5   5  16      653.12      632.30     21.19 o 
   7   5  16       10.36       18.94      9.71 o 
  -6   6  16      429.89      455.65     20.51 o 
  -4   6  16       42.94       13.97      5.61 o 
  -2   6  16       28.82       26.07      5.78 o 
   0   6  16     1446.35     1488.66     14.89 o 
   2   6  16      124.88      119.29      6.85 o 
   4   6  16      426.17      448.55     22.11 o 
   6   6  16       91.19       71.49     12.56 o 
  -7   7  16       44.15       34.27      9.54 o 
  -5   7  16      144.13       87.41     13.30 o 
  -3   7  16       53.45       37.17     10.73 o 
  -1   7  16     3510.07     3378.55     36.41 o 
   1   7  16       68.03       32.02      4.23 o 
   3   7  16       79.65       93.84     10.17 o 
   5   7  16      103.18      129.75     19.78 o 
   7   7  16        0.67       28.11     42.61 o 
  -6   8  16      270.10      297.42     16.89 o 
  -4   8  16        0.03        3.79      5.82 o 
  -2   8  16      139.34      153.51     10.54 o 
   0   8  16      140.38      127.56      6.04 o 
   2   8  16      578.17      560.43     13.49 o 
   4   8  16        3.83        1.17      6.03 o 
   6   8  16       19.02       26.28     12.48 o 
  -5   9  16       13.93       15.15      7.40 o 
  -3   9  16      182.10      156.45     11.75 o 
  -1   9  16      260.38      240.68     14.26 o 
   1   9  16        2.11       -0.60      3.64 o 
   3   9  16       51.94       48.58      7.85 o 
   5   9  16      558.69      598.82     25.48 o 
  -6  10  16     1697.80     1744.68     48.19 o 
  -4  10  16       26.52       35.83     11.33 o 
  -2  10  16      301.22      333.43     14.91 o 
   0  10  16       87.71      132.31     10.15 o 
   2  10  16     1091.92      977.03     21.21 o 
   4  10  16        0.10       -1.46      7.25 o 
   6  10  16       39.69       40.47     15.13 o 
  -5  11  16       22.08       39.73      9.67 o 
  -3  11  16      172.16      174.38     13.12 o 
  -1  11  16        0.01        3.59      6.36 o 
   1  11  16      117.41      109.85     10.54 o 
   3  11  16       19.71       14.88      9.38 o 
   5  11  16      127.92      123.83     15.61 o 
  -4  12  16     1040.16     1033.24     43.08 o 
  -2  12  16       31.13       22.39      7.93 o 
   0  12  16     2924.13     2989.22     77.82 o 
   2  12  16        7.86        9.68      5.98 o 
   4  12  16       25.50       46.66     11.64 o 
  -5  13  16        0.01       -0.01      8.86 o 
  -3  13  16      256.19      262.99     17.93 o 
  -1  13  16       74.33       88.31     14.52 o 
   1  13  16        2.69        9.54      9.24 o 
   3  13  16       53.87       47.76      9.86 o 
   5  13  16      196.84      175.03     18.77 o 
  -4  14  16      276.40      263.63     29.19 o 
  -2  14  16       25.17       27.24     10.63 o 
   0  14  16      139.47      158.42     18.53 o 
   2  14  16        1.59        8.56      7.54 o 
   4  14  16      194.91      178.78     20.76 o 
  -3  15  16      353.97      336.70     21.19 o 
  -1  15  16       12.28        9.87     10.19 o 
   1  15  16      327.56      345.98     25.90 o 
   3  15  16      680.60      707.53     26.78 o 
  -2  16  16       94.27      118.50     22.91 o 
   0  16  16        0.19       11.71     10.76 o 
   2  16  16      255.05      284.75     27.78 o 
  -1  17  16       43.71       34.54     13.60 o 
   1  17  16      430.95      427.25     65.13 o 
  -7   1  17      112.24       64.37     17.49 o 
  -5   1  17      126.40      135.42     14.43 o 
  -3   1  17      103.33      102.57      7.14 o 
  -1   1  17     2702.49     2907.79     19.70 o 
   1   1  17       89.69      127.22      4.53 o 
   3   1  17     6142.77     6141.44     62.18 o 
   5   1  17      106.86      122.17      8.75 o 
   7   1  17        4.33       12.99     10.50 o 
  -6   2  17       13.44       19.19     10.68 o 
  -4   2  17       81.21       74.81      8.41 o 
  -2   2  17      286.40      314.03      6.61 o 
   0   2  17     2419.60     2472.31     20.49 o 
   2   2  17     3212.38     3395.85     29.23 o 
   4   2  17      155.92      158.30      9.38 o 
   6   2  17       89.75       73.27     11.86 o 
  -7   3  17      193.61      194.08     20.72 o 
  -5   3  17      473.14      507.07     21.61 o 
  -3   3  17      385.61      329.59     12.59 o 
  -1   3  17      254.56      258.02      5.78 o 
   1   3  17       20.30       16.23      1.89 o 
   3   3  17     1285.75     1289.46     20.78 o 
   5   3  17      298.20      281.34     14.91 o 
   7   3  17        6.08        6.44      7.60 o 
  -6   4  17      567.85      588.94     26.89 o 
  -4   4  17       18.33        4.24      5.64 o 
  -2   4  17      414.98      419.89      8.18 o 
   0   4  17     1839.96     1912.59     16.59 o 
   2   4  17     2298.60     2509.71     25.27 o 
   4   4  17       48.86       40.59      7.03 o 
   6   4  17      101.95       95.53     19.59 o 
  -7   5  17      132.77      126.11     17.38 o 
  -5   5  17      112.60      126.63     11.85 o 
  -3   5  17      180.16      163.05     10.34 o 
  -1   5  17       51.73       46.74      3.80 o 
   1   5  17      329.11      352.16      7.58 o 
   3   5  17      482.63      502.70     14.98 o 
   5   5  17      262.97      255.30     15.30 o 
   7   5  17      151.37      170.59     24.72 o 
  -6   6  17      114.98      103.07     11.97 o 
  -4   6  17      207.48      170.43     12.24 o 
  -2   6  17     1427.96     1404.49     24.38 o 
   0   6  17      267.29      268.71      8.34 o 
   2   6  17     1296.18     1390.09     20.29 o 
   4   6  17        2.07        0.27      5.42 o 
   6   6  17      402.20      375.85     22.12 o 
  -7   7  17      144.59      138.38     15.83 o 
  -5   7  17       94.39       87.12     14.76 o 
  -3   7  17      642.98      518.57     17.48 o 
  -1   7  17     7800.94     7626.73     62.97 o 
   1   7  17      170.47      161.55      6.77 o 
   3   7  17      279.45      317.00     15.15 o 
   5   7  17      154.16      173.44     17.14 o 
  -6   8  17       21.23       29.34      8.84 o 
  -4   8  17      201.65      181.09     14.64 o 
  -2   8  17      170.45      154.61     12.35 o 
   0   8  17     2037.82     2008.88     23.55 o 
   2   8  17       48.84       43.40      6.75 o 
   4   8  17        6.44        9.80      6.46 o 
   6   8  17       77.29       66.97     12.18 o 
  -5   9  17        3.45       -3.12      6.92 o 
  -3   9  17       28.17       20.49      7.03 o 
  -1   9  17        7.84        3.58      6.41 o 
   1   9  17      153.27      129.48      8.70 o 
   3   9  17        0.27       -1.15      4.82 o 
   5   9  17       38.76       32.09     10.14 o 
  -6  10  17     2415.09     2624.35     63.82 o 
  -4  10  17      445.70      477.97     19.34 o 
  -2  10  17        2.25       -2.40      5.51 o 
   0  10  17      266.49      268.15     15.82 o 
   2  10  17        0.10       -4.22      4.22 o 
   4  10  17        6.37        1.15      7.87 o 
   6  10  17      127.78      185.46     39.75 o 
  -5  11  17      234.19      250.32     16.00 o 
  -3  11  17       41.25       48.14      8.96 o 
  -1  11  17      671.22      613.17     22.65 o 
   1  11  17        2.59        0.77      5.18 o 
   3  11  17       24.61       27.39      7.28 o 
   5  11  17       44.25       37.53     11.43 o 
  -4  12  17       81.25       88.46     12.10 o 
  -2  12  17      213.66      189.12     15.50 o 
   0  12  17      530.86      538.68     23.52 o 
   2  12  17       32.34       32.70      9.52 o 
   4  12  17       25.71       19.21      9.71 o 
  -5  13  17      536.63      514.67     24.94 o 
  -3  13  17     1078.00     1124.06     33.41 o 
  -1  13  17      113.57      112.76     15.98 o 
   1  13  17      223.47      198.16     17.83 o 
   3  13  17       33.63       36.17      9.14 o 
   5  13  17      155.25      160.75     22.63 o 
  -4  14  17        2.74       12.65     10.70 o 
  -2  14  17        2.46        5.45      7.82 o 
   0  14  17       10.71        2.18      8.45 o 
   2  14  17       14.56       14.15      8.51 o 
   4  14  17      139.39       99.98     23.94 o 
  -3  15  17        6.67       12.51      9.45 o 
  -1  15  17       10.99       -1.42     24.73 o 
   1  15  17        2.20        8.82     16.17 o 
   3  15  17        0.01       -5.65      9.10 o 
  -2  16  17      185.15      185.84     22.88 o 
   0  16  17       63.58       57.10     25.29 o 
   2  16  17       68.67       84.10     18.15 o 
  -1  17  17       96.55      113.58     19.34 o 
   1  17  17        8.89      -10.60     18.27 o 
  -6   0  18      114.51      121.52     27.61 o 
  -4   0  18     3980.49     3924.83     88.42 o 
  -2   0  18      451.35      470.38     13.38 o 
   0   0  18     3955.03     4221.62     41.39 o 
   2   0  18     3544.09     3630.71     46.62 o 
   4   0  18       35.74       47.25      8.61 o 
   6   0  18      309.54      298.35     23.47 o 
  -7   1  18       27.54        3.50     11.58 o 
  -5   1  18        9.40        9.08      7.10 o 
  -3   1  18     8260.91     8071.88     73.48 o 
  -1   1  18      124.00      150.96      4.47 o 
   1   1  18      282.82      338.68      5.76 o 
   3   1  18      134.20      106.95      8.02 o 
   5   1  18       16.17       16.84      6.24 o 
   7   1  18       10.29       11.39      7.01 o 
  -6   2  18      174.25      203.71     19.92 o 
  -4   2  18      292.43      271.65     16.11 o 
  -2   2  18      214.01      242.60      6.22 o 
   0   2  18      170.68      240.53      5.04 o 
   2   2  18       55.54       56.92      4.28 o 
   4   2  18      299.91      285.40     11.86 o 
   6   2  18        9.61        8.98      6.47 o 
  -7   3  18       27.56       12.78     11.78 o 
  -5   3  18      338.17      344.56     17.53 o 
  -3   3  18      546.16      468.94     15.56 o 
  -1   3  18      370.33      426.52      7.39 o 
   1   3  18       82.63       67.14      2.80 o 
   3   3  18     1962.43     1978.41     27.02 o 
   5   3  18       81.58       78.48      9.54 o 
   7   3  18        9.59        8.84      8.07 o 
  -6   4  18      623.83      666.36     28.94 o 
  -4   4  18      217.07      177.12     11.88 o 
  -2   4  18      382.51      395.46      8.10 o 
   0   4  18      746.71      844.28     10.36 o 
   2   4  18      123.46      114.95      6.26 o 
   4   4  18      376.50      371.74     16.21 o 
   6   4  18      115.05      132.94     19.56 o 
  -7   5  18      271.15      358.40     25.88 o 
  -5   5  18      215.28      205.67     13.87 o 
  -3   5  18     1147.73      878.60     20.00 o 
  -1   5  18      957.90     1015.19     13.80 o 
   1   5  18      149.09      188.65      6.04 o 
   3   5  18      213.34      233.25     11.36 o 
   5   5  18       41.10       32.11      8.95 o 
   7   5  18      140.96      143.57     32.31 o 
  -6   6  18       45.93       45.51     10.88 o 
  -4   6  18      117.52      115.56     17.61 o 
  -2   6  18      656.08      594.09     17.49 o 
   0   6  18      165.25      181.01      5.90 o 
   2   6  18        1.08       -1.30      3.18 o 
   4   6  18      740.77      744.32     26.31 o 
   6   6  18      602.97      585.26     26.57 o 
  -7   7  18       22.63       20.36     10.02 o 
  -5   7  18       34.89       27.35     10.42 o 
  -3   7  18      916.59      763.68     19.72 o 
  -1   7  18      174.54      171.91      9.78 o 
   1   7  18      227.03      228.79      8.44 o 
   3   7  18       36.58       32.15      6.80 o 
   5   7  18     1297.31     1357.19     38.17 o 
  -6   8  18      448.02      476.45     20.39 o 
  -4   8  18        4.39        5.92      6.40 o 
  -2   8  18      379.82      342.64     16.95 o 
   0   8  18     2552.46     2550.32     29.76 o 
   2   8  18      274.92      243.16     11.79 o 
   4   8  18      216.52      194.61     19.52 o 
   6   8  18        1.69       -2.35      6.90 o 
  -5   9  18      187.29      196.50     14.22 o 
  -3   9  18      644.00      594.55     21.68 o 
  -1   9  18        2.02        8.19      5.08 o 
   1   9  18       41.78       28.08      5.79 o 
   3   9  18      333.99      347.17     20.31 o 
   5   9  18       21.01       18.42      9.24 o 
  -6  10  18      384.47      400.49     21.42 o 
  -4  10  18      318.51      265.30     15.69 o 
  -2  10  18        7.63       -0.45      6.51 o 
   0  10  18      542.60      531.93     20.46 o 
   2  10  18      117.79      110.51      9.27 o 
   4  10  18       68.61       83.97     12.04 o 
   6  10  18        7.86       -0.81     16.69 o 
  -5  11  18        1.99       15.60      8.19 o 
  -3  11  18      119.48      112.46     11.68 o 
  -1  11  18      372.16      358.07     18.51 o 
   1  11  18       69.11       72.26      9.60 o 
   3  11  18       39.30       45.88     13.04 o 
   5  11  18       58.21       55.98     11.91 o 
  -4  12  18       37.72       24.04      9.03 o 
  -2  12  18        0.13        7.04      6.62 o 
   0  12  18        1.90        6.93      7.06 o 
   2  12  18      451.27      415.75     18.23 o 
   4  12  18        1.63        6.13      8.71 o 
  -5  13  18       11.54       -2.96      8.60 o 
  -3  13  18       81.03       84.11     12.63 o 
  -1  13  18      225.47      219.15     20.83 o 
   1  13  18       48.21       65.52     10.88 o 
   3  13  18       23.90       36.45     12.72 o 
  -4  14  18       16.20       19.17     12.27 o 
  -2  14  18       20.47       12.55     10.75 o 
   0  14  18      183.07      240.16     22.08 o 
   2  14  18      443.52      429.69     23.49 o 
   4  14  18       15.95       24.54     11.87 o 
  -3  15  18        3.63        2.50      9.36 o 
  -1  15  18       27.79       32.87     13.48 o 
   1  15  18        1.49       14.29     19.61 o 
   3  15  18      428.40      405.15     22.13 o 
  -2  16  18        7.34       10.07     11.69 o 
   0  16  18       20.37       24.45     18.93 o 
   2  16  18      894.97     1008.49     44.93 o 
  -1  17  18        0.61       15.37     16.10 o 
   1  17  18        2.73        4.59     30.40 o 
  -7   1  19        1.44      -10.90     10.90 o 
  -5   1  19      228.96      210.71     21.02 o 
  -3   1  19     6012.44     6052.45     63.87 o 
  -1   1  19      585.33      570.49      7.88 o 
   1   1  19      276.90      338.82      6.47 o 
   3   1  19      401.52      374.84     14.11 o 
   5   1  19       48.37       55.39      6.96 o 
   7   1  19       30.83       35.59      9.15 o 
  -6   2  19      207.59      254.65     23.93 o 
  -4   2  19      704.11      706.09     20.17 o 
  -2   2  19        0.53       -1.77      2.15 o 
   0   2  19      602.63      613.95      7.96 o 
   2   2  19     1373.03     1363.34     20.83 o 
   4   2  19        7.04        8.60      4.42 o 
   6   2  19      263.99      270.82     23.22 o 
  -7   3  19       10.40        4.48     10.27 o 
  -5   3  19       38.78       31.51      8.24 o 
  -3   3  19       58.91       41.03     12.14 o 
  -1   3  19      524.71      522.32      8.31 o 
   1   3  19      313.89      264.24      5.40 o 
   3   3  19     4160.98     4242.21     44.75 o 
   5   3  19      162.07      173.88     18.59 o 
   7   3  19       88.46      116.34     14.12 o 
  -6   4  19      483.27      492.40     27.31 o 
  -4   4  19       13.52       13.25      6.26 o 
  -2   4  19      322.54      326.23      7.25 o 
   0   4  19     2646.05     2581.62     20.92 o 
   2   4  19      196.60      226.68      9.36 o 
   4   4  19      138.90      138.80     14.79 o 
   6   4  19       13.78        3.78      6.27 o 
  -7   5  19      110.26       88.82     15.66 o 
  -5   5  19        0.87        3.12      8.59 o 
  -3   5  19      122.37       94.94      9.03 o 
  -1   5  19      745.22      718.68     11.62 o 
   1   5  19      256.86      250.75     10.58 o 
   3   5  19        1.87       -0.63      3.86 o 
   5   5  19      267.19      267.29     18.99 o 
   7   5  19       34.16       56.80     18.09 o 
  -6   6  19       16.16       13.63      8.36 o 
  -4   6  19       26.04       22.03      7.44 o 
  -2   6  19       52.73       36.84      7.58 o 
   0   6  19      900.88      936.60     11.94 o 
   2   6  19       72.69       47.69      5.83 o 
   4   6  19       69.66       71.68      8.55 o 
   6   6  19        0.58       10.65      9.07 o 
  -5   7  19        6.81       17.05      7.43 o 
  -3   7  19      344.49      249.64     12.89 o 
  -1   7  19      696.12      655.57     13.82 o 
   1   7  19      213.13      232.35      8.61 o 
   3   7  19       48.69       42.14      7.18 o 
   5   7  19     1636.16     1565.21     41.35 o 
  -6   8  19        1.99       12.29      7.69 o 
  -4   8  19        0.57       24.30      7.75 o 
  -2   8  19      221.49      192.65     12.48 o 
   0   8  19      310.59      313.37     11.65 o 
   2   8  19      303.37      258.97     12.43 o 
   4   8  19       53.02       46.43      9.20 o 
   6   8  19      186.12      193.92     17.45 o 
  -5   9  19       53.48       42.02      8.85 o 
  -3   9  19       38.34       39.96      9.31 o 
  -1   9  19      767.57      690.69     20.56 o 
   1   9  19      109.45       86.92      7.78 o 
   3   9  19      455.95      478.97     18.08 o 
   5   9  19        1.15        5.26      7.98 o 
  -6  10  19       24.29       40.20      9.94 o 
  -4  10  19      235.05      256.10     14.20 o 
  -2  10  19      215.35      232.19     15.78 o 
   0  10  19     1062.87     1030.10     28.95 o 
   2  10  19      377.28      347.54     14.15 o 
   4  10  19       63.69       49.52     10.74 o 
  -5  11  19      974.33      992.68     28.03 o 
  -3  11  19       88.45       94.74     16.21 o 
  -1  11  19       14.68        5.19     16.96 o 
   1  11  19        5.28       15.95      7.02 o 
   3  11  19      241.16      196.29     14.05 o 
   5  11  19       23.62       40.02     11.60 o 
  -4  12  19      672.89      725.54     24.74 o 
  -2  12  19      241.16      245.63     17.54 o 
   0  12  19      144.58      154.18     14.57 o 
   2  12  19      242.35      234.40     15.19 o 
   4  12  19       34.44       23.03     14.61 o 
  -3  13  19      547.38      558.73     25.46 o 
  -1  13  19       40.01       70.49     14.42 o 
   1  13  19      189.72      214.49     16.63 o 
   3  13  19        2.68        2.22      8.65 o 
  -4  14  19      100.29      113.42     21.35 o 
  -2  14  19      359.97      354.16     26.62 o 
   0  14  19       97.15       89.40     16.08 o 
   2  14  19      224.55      187.12     15.91 o 
   4  14  19       27.58       20.64     14.56 o 
  -3  15  19       26.29       20.63     10.16 o 
  -1  15  19       15.34        0.85     26.23 o 
   1  15  19       55.92       80.74     19.21 o 
   3  15  19        2.14       -4.82      9.24 o 
  -2  16  19       45.36       45.23     14.07 o 
   0  16  19      100.96      130.17     24.81 o 
   2  16  19     1230.40     1384.18     56.43 o 
  -1  17  19        1.07       18.02     12.12 o 
  -6   0  20       50.82       33.01     18.50 o 
  -4   0  20       76.18       91.21     20.83 o 
  -2   0  20     1359.24     1377.45     21.25 o 
   0   0  20     6819.27     7233.90     64.72 o 
   2   0  20       18.30       31.26      7.76 o 
   4   0  20       65.26       66.39     10.94 o 
   6   0  20      191.57      165.55     16.17 o 
  -7   1  20       61.37       82.67     18.72 o 
  -5   1  20        3.79        0.45      7.09 o 
  -3   1  20      179.09      239.60     11.66 o 
  -1   1  20      213.91      227.55      5.58 o 
   1   1  20        2.48        4.92      2.14 o 
   3   1  20     1088.41     1047.74     22.76 o 
   5   1  20       46.56       32.69      6.51 o 
   7   1  20       74.60       92.43     15.29 o 
  -6   2  20     1390.30     1454.94     61.87 o 
  -4   2  20        7.46        7.38      5.89 o 
  -2   2  20       95.93       91.27      4.39 o 
   0   2  20      308.97      366.39      6.39 o 
   2   2  20       65.22       84.28      6.29 o 
   4   2  20       54.34       34.41      6.28 o 
   6   2  20       17.99       21.54      7.43 o 
  -7   3  20      222.09      219.04     23.87 o 
  -5   3  20      712.51      763.89     24.90 o 
  -3   3  20     2797.89     2824.71     41.08 o 
  -1   3  20      237.98      247.82      6.00 o 
   1   3  20      455.09      487.48      9.43 o 
   3   3  20     1205.60     1206.50     22.83 o 
   5   3  20        0.81        2.18      5.33 o 
   7   3  20       59.73       81.71     23.88 o 
  -6   4  20        0.03        4.29      8.49 o 
  -4   4  20       56.16       74.77      9.32 o 
  -2   4  20     1272.53     1279.08     15.20 o 
   0   4  20      311.82      342.98      8.34 o 
   2   4  20        0.48       -2.46      3.24 o 
   4   4  20       25.57       12.29      6.49 o 
   6   4  20       22.88       31.54      8.28 o 
  -7   5  20        3.86       -2.05     10.60 o 
  -5   5  20      238.97      208.86     20.28 o 
  -3   5  20      277.13      254.20     13.38 o 
  -1   5  20      441.88      433.49      9.65 o 
   1   5  20      265.74      326.15      9.18 o 
   3   5  20     1352.64     1434.47     26.73 o 
   5   5  20        0.45       10.02      6.28 o 
  -6   6  20       47.44       41.30     14.35 o 
  -4   6  20       52.23       45.87      8.52 o 
  -2   6  20      246.63      187.59     11.33 o 
   0   6  20       99.45      146.37      6.99 o 
   2   6  20        7.49        7.68      4.06 o 
   4   6  20       14.48        5.03      4.99 o 
   6   6  20      181.17      171.35     17.67 o 
  -5   7  20      307.32      277.36     18.23 o 
  -3   7  20       90.96       83.56      9.39 o 
  -1   7  20      153.95      137.73      7.56 o 
   1   7  20        3.57       -0.33      3.14 o 
   3   7  20      187.27      205.54     13.31 o 
   5   7  20       37.78       31.39     10.69 o 
  -6   8  20      712.51      737.58     24.59 o 
  -4   8  20       28.51       23.84      7.94 o 
  -2   8  20       87.47       68.43      8.33 o 
   0   8  20     1498.48     1517.57     32.06 o 
   2   8  20       43.14       37.05      6.11 o 
   4   8  20        8.44       11.28      5.54 o 
   6   8  20      387.45      385.30     22.45 o 
  -5   9  20      467.64      467.74     27.86 o 
  -3   9  20      536.39      495.51     16.96 o 
  -1   9  20     1116.62     1051.05     21.08 o 
   1   9  20        0.24        2.33      4.18 o 
   3   9  20        8.52        5.34      5.58 o 
   5   9  20      233.62      261.05     18.90 o 
  -6  10  20        1.69        6.66      7.50 o 
  -4  10  20       25.55       39.39      8.48 o 
  -2  10  20       24.98       16.00      7.37 o 
   0  10  20       31.71       25.37      8.12 o 
   2  10  20      740.78      761.24     19.60 o 
   4  10  20        6.12       10.35     10.31 o 
  -5  11  20       12.80       13.94      7.79 o 
  -3  11  20        5.45        2.13     11.66 o 
  -1  11  20       30.28       49.57     16.15 o 
   1  11  20     1446.14     1431.32     31.56 o 
   3  11  20       53.90       65.65      9.24 o 
   5  11  20       15.25        8.66     11.21 o 
  -4  12  20        1.10       -7.33      7.33 o 
  -2  12  20       51.59       48.42     13.12 o 
   0  12  20     2454.91     2470.80     48.13 o 
   2  12  20        4.14        4.85      6.65 o 
   4  12  20       20.44       26.02     11.65 o 
  -3  13  20       41.63       28.77     10.02 o 
  -1  13  20        1.82       21.03     10.59 o 
   1  13  20        2.92       10.24     14.65 o 
   3  13  20        1.11       11.36     11.08 o 
  -4  14  20       27.79       22.13     10.74 o 
  -2  14  20       34.69       37.15     24.84 o 
   0  14  20      284.14      325.01     25.45 o 
   2  14  20        0.07        6.12      7.28 o 
   4  14  20       76.35       54.58     22.18 o 
  -3  15  20       98.13      136.94     20.65 o 
  -1  15  20      157.63      180.04     21.59 o 
   1  15  20      179.62      194.78     21.77 o 
   3  15  20      107.88      119.08     20.45 o 
  -2  16  20       41.40       26.47     12.74 o 
   0  16  20       11.23       22.72     14.08 o 
   2  16  20      325.26      334.22     36.19 o 
  -7   1  21       81.42       60.53     42.44 o 
  -5   1  21        8.14       11.23     21.80 o 
  -3   1  21      326.10      287.23     12.48 o 
  -1   1  21       22.96       28.33      2.88 o 
   1   1  21      494.18      503.01     10.66 o 
   3   1  21      198.06      230.99     11.38 o 
   5   1  21      156.16      141.90     10.51 o 
   7   1  21       30.27       44.80     13.76 o 
  -6   2  21      338.19      322.53     44.16 o 
  -4   2  21       35.56       44.71     16.41 o 
  -2   2  21      972.55     1034.27     12.84 o 
   0   2  21     1677.08     1669.58     15.18 o 
   2   2  21       25.11       28.01      4.33 o 
   4   2  21        5.07        9.64      4.61 o 
   6   2  21       10.64       12.08      7.53 o 
  -7   3  21       22.95        5.07     10.17 o 
  -5   3  21        7.78        4.30      6.54 o 
  -3   3  21     2223.31     2087.04     39.35 o 
  -1   3  21      119.19      133.30      5.29 o 
   1   3  21      510.65      456.79     13.51 o 
   3   3  21     1597.36     1631.16     28.58 o 
   5   3  21        0.44       -1.32      5.63 o 
   7   3  21       13.61       20.45     21.59 o 
  -6   4  21      186.36      207.14     20.27 o 
  -4   4  21      352.72      304.27     15.38 o 
  -2   4  21       21.15       12.07      3.84 o 
   0   4  21      573.89      569.20      9.10 o 
   2   4  21     1015.05     1000.57     18.75 o 
   4   4  21        1.23        8.27      6.65 o 
   6   4  21      214.20      194.92     15.79 o 
  -7   5  21       21.18       19.06     14.09 o 
  -5   5  21        2.91        8.36      6.81 o 
  -3   5  21     1003.91      833.86     22.14 o 
  -1   5  21       15.32       14.11      3.23 o 
   1   5  21       79.70       89.43      7.12 o 
   3   5  21       19.22       22.09      5.34 o 
   5   5  21      207.49      216.78     15.62 o 
  -6   6  21      139.44      135.98     14.81 o 
  -4   6  21      120.02       81.98      9.83 o 
  -2   6  21      158.80      149.04     13.17 o 
   0   6  21        3.21       10.78      4.95 o 
   2   6  21        1.18        8.86      4.07 o 
   4   6  21        4.67       -0.69      6.33 o 
   6   6  21     1558.69     1529.30     43.25 o 
  -5   7  21      302.11      353.98     18.65 o 
  -3   7  21      316.98      234.89     13.86 o 
  -1   7  21        5.43       -2.71      3.62 o 
   1   7  21       56.57       42.43      5.98 o 
   3   7  21       52.09       54.38      7.94 o 
   5   7  21       82.68       73.46     12.37 o 
  -6   8  21       93.17      100.96     12.40 o 
  -4   8  21       85.50      107.43     20.66 o 
  -2   8  21      819.46      808.35     21.78 o 
   0   8  21     3007.53     3019.36     43.83 o 
   2   8  21      181.58      156.94      9.70 o 
   4   8  21       51.76       47.25      8.07 o 
   6   8  21       37.75       39.60     15.90 o 
  -5   9  21       47.06       38.44      8.83 o 
  -3   9  21      525.49      510.64     17.52 o 
  -1   9  21      293.04      280.62     16.63 o 
   1   9  21      285.40      255.91     15.00 o 
   3   9  21      651.83      600.85     19.25 o 
   5   9  21       81.93       71.01     12.21 o 
  -4  10  21       64.06       58.24      9.65 o 
  -2  10  21        1.18        5.40      5.34 o 
   0  10  21       16.74       15.39      9.56 o 
   2  10  21      156.43      161.16     11.07 o 
   4  10  21      309.82      326.19     20.36 o 
  -5  11  21      442.98      473.49     21.21 o 
  -3  11  21      250.80      266.92     16.25 o 
  -1  11  21      157.17      174.13     20.53 o 
   1  11  21     1005.31     1086.10     27.34 o 
   3  11  21      287.13      276.93     14.56 o 
   5  11  21        1.60       -7.40      7.40 o 
  -4  12  21       88.39       91.94     20.75 o 
  -2  12  21       12.54       14.73     10.24 o 
   0  12  21      344.86      306.56     18.76 o 
   2  12  21        2.53        1.90      6.54 o 
   4  12  21        6.08        8.08     14.24 o 
  -3  13  21        1.95        5.92      8.66 o 
  -1  13  21      184.66      208.60     21.27 o 
   1  13  21      284.59      288.97     19.70 o 
   3  13  21      346.12      368.51     22.93 o 
  -4  14  21      233.56      243.63     18.20 o 
  -2  14  21      121.99      123.88     19.26 o 
   0  14  21       51.49       91.52     16.60 o 
   2  14  21       24.47       35.84      9.80 o 
  -3  15  21       13.16       13.15     11.57 o 
  -1  15  21        6.14       12.79     16.29 o 
   1  15  21       22.48       13.36     10.07 o 
   3  15  21      148.38      166.18     21.22 o 
  -2  16  21        0.00       -5.87     24.15 o 
   0  16  21      128.19      146.57     32.51 o 
  -6   0  22      879.42      999.53     63.50 o 
  -4   0  22       44.21       79.03     20.73 o 
  -2   0  22      679.81      732.30     15.78 o 
   0   0  22     2045.10     2250.41     28.07 o 
   2   0  22      210.52      222.32     15.54 o 
   4   0  22      237.38      246.45     17.80 o 
   6   0  22      729.96      692.33     29.28 o 
  -7   1  22        2.33       12.41     13.54 o 
  -5   1  22        4.50       -8.08      8.51 o 
  -3   1  22     1187.68     1179.06     24.07 o 
  -1   1  22      204.75      180.88      5.57 o 
   1   1  22      155.41      164.82      6.93 o 
   3   1  22       28.75       28.19      5.49 o 
   5   1  22       10.60       16.09      5.59 o 
   7   1  22       12.92       17.64     11.98 o 
  -6   2  22      397.34      443.73     32.23 o 
  -4   2  22       21.97       17.30      8.39 o 
  -2   2  22     1148.43     1147.07     14.35 o 
   0   2  22      480.50      517.08      9.92 o 
   2   2  22      204.07      203.65      9.06 o 
   4   2  22      155.20      136.37     10.21 o 
   6   2  22      211.07      180.99     14.82 o 
  -7   3  22        0.28      -11.89     11.89 o 
  -5   3  22       68.99       83.99     11.23 o 
  -3   3  22      226.97      223.21     12.57 o 
  -1   3  22      155.06      170.03      5.89 o 
   1   3  22        0.03       -3.85      3.85 o 
   3   3  22      644.41      594.42     17.41 o 
   5   3  22       18.91        8.31      7.49 o 
  -6   4  22        4.08       10.05     10.19 o 
  -4   4  22      273.10      228.96     14.30 o 
  -2   4  22      267.65      277.14      9.78 o 
   0   4  22      445.22      433.97      9.21 o 
   2   4  22       13.77       23.60      4.93 o 
   4   4  22       20.59       13.13      6.69 o 
   6   4  22      250.55      268.14     20.06 o 
  -5   5  22      581.42      637.95     26.30 o 
  -3   5  22       49.94       24.77      6.41 o 
  -1   5  22      303.24      318.80      8.14 o 
   1   5  22      689.83      631.81     15.01 o 
   3   5  22       23.20       20.94      5.61 o 
   5   5  22       55.39       48.44     12.70 o 
  -6   6  22        0.14       17.23      8.89 o 
  -4   6  22      358.08      328.14     16.53 o 
  -2   6  22      841.48      823.07     21.39 o 
   0   6  22     2378.42     2328.55     28.39 o 
   2   6  22       76.81       63.80      6.68 o 
   4   6  22      176.14      150.25     13.34 o 
   6   6  22      305.41      331.41     22.69 o 
  -5   7  22      110.76      112.33     12.81 o 
  -3   7  22        9.89        1.48      5.52 o 
  -1   7  22        6.21        6.84      4.85 o 
   1   7  22       86.98      103.82      8.06 o 
   3   7  22       17.75       24.73      7.31 o 
   5   7  22       61.00       44.46      9.91 o 
  -6   8  22      179.10      181.01     15.84 o 
  -4   8  22       74.78       79.59     10.34 o 
  -2   8  22      513.96      475.08     17.20 o 
   0   8  22      818.42      864.10     27.56 o 
   2   8  22        0.01       -1.76      4.17 o 
   4   8  22        8.21        3.29      6.06 o 
   6   8  22      587.18      634.38     34.17 o 
  -5   9  22      469.74      490.20     23.95 o 
  -3   9  22        0.42        6.54      7.12 o 
  -1   9  22        8.36       -5.39      6.79 o 
   1   9  22      229.82      214.18     13.39 o 
   3   9  22     1288.96     1161.46     26.85 o 
   5   9  22        0.40        8.03      8.16 o 
  -4  10  22       26.30        5.23      6.58 o 
  -2  10  22        2.85       -0.11      7.37 o 
   0  10  22      415.00      439.09     20.11 o 
   2  10  22        0.03        0.13      4.84 o 
   4  10  22        1.32        0.01      8.34 o 
  -5  11  22      893.63      960.81     28.30 o 
  -3  11  22     1076.65     1177.43     31.95 o 
  -1  11  22       80.69       66.14     13.43 o 
   1  11  22      858.13      863.66     31.79 o 
   3  11  22       14.11       11.27      7.05 o 
   5  11  22        9.64       33.54     25.01 o 
  -4  12  22      101.54       87.61     15.45 o 
  -2  12  22      185.24      156.83     19.48 o 
   0  12  22      146.56      129.32     14.47 o 
   2  12  22      561.25      600.04     22.19 o 
   4  12  22        9.60       15.01     12.70 o 
  -3  13  22       35.70       16.95     14.79 o 
  -1  13  22        5.53        2.65      9.74 o 
   1  13  22      331.97      345.03     21.29 o 
   3  13  22       11.11        3.26      9.08 o 
  -2  14  22      960.50      993.81     40.70 o 
   0  14  22      358.56      364.57     36.78 o 
   2  14  22      406.02      388.69     23.35 o 
  -1  15  22      159.92      161.11     21.26 o 
   1  15  22       32.75       24.74     11.94 o 
   0  16  22      333.59      385.06     30.11 o 
  -7   1  23      394.81      392.38     33.93 o 
  -5   1  23        6.63       -3.97      9.17 o 
  -3   1  23      584.84      622.10     27.56 o 
  -1   1  23        0.00       -1.31      2.63 o 
   1   1  23      190.35      189.10      8.67 o 
   3   1  23      254.23      218.33     11.71 o 
   5   1  23      306.32      325.63     15.23 o 
  -6   2  23       63.27       78.34     17.88 o 
  -4   2  23       10.63       28.48      9.06 o 
  -2   2  23     2231.12     2218.22     22.21 o 
   0   2  23      760.03      879.00     14.20 o 
   2   2  23      174.83      191.75     12.36 o 
   4   2  23     1038.73     1002.43     23.72 o 
   6   2  23       11.12       14.32      7.60 o 
  -5   3  23      243.04      268.10     20.44 o 
  -3   3  23     1100.50     1051.04     25.36 o 
  -1   3  23        3.04        8.13      2.81 o 
   1   3  23       40.14       49.54      5.39 o 
   3   3  23     2775.85     2765.59     40.47 o 
   5   3  23       53.31       38.86     16.84 o 
  -6   4  23      364.16      330.53     32.48 o 
  -4   4  23      110.63       97.81     10.75 o 
  -2   4  23       51.07       60.41      5.83 o 
   0   4  23      163.83      137.06      7.51 o 
   2   4  23      136.70      125.15      8.03 o 
   4   4  23     1113.04     1089.19     29.05 o 
   6   4  23       54.53       59.41     10.88 o 
  -5   5  23        3.84        3.41      7.40 o 
  -3   5  23        0.10        0.71      5.33 o 
  -1   5  23       84.07       85.37      5.02 o 
   1   5  23      841.89      803.89     23.27 o 
   3   5  23        6.62        9.93      5.62 o 
   5   5  23      328.56      361.29     19.46 o 
  -6   6  23      104.98      103.46     14.38 o 
  -4   6  23      239.43      263.46     15.52 o 
  -2   6  23       74.93       47.75      9.29 o 
   0   6  23     5877.29     5745.82     66.39 o 
   2   6  23       38.92       46.92      6.44 o 
   4   6  23        0.01        0.45      5.92 o 
   6   6  23       26.70       20.18     12.23 o 
  -5   7  23       38.72       42.22      9.51 o 
  -3   7  23       12.50        4.48      5.69 o 
  -1   7  23        0.38       -2.50      4.13 o 
   1   7  23      500.11      462.02     13.96 o 
   3   7  23       11.89       22.23      6.04 o 
   5   7  23      333.04      390.04     27.62 o 
  -6   8  23     1137.06     1220.50     49.11 o 
  -4   8  23        9.63        5.65      6.98 o 
  -2   8  23       10.31        4.18      5.58 o 
   0   8  23      382.46      371.91     15.93 o 
   2   8  23       24.95       21.75      5.65 o 
   4   8  23       12.39       10.66     10.44 o 
  -5   9  23      330.32      373.26     18.64 o 
  -3   9  23       17.07       33.52      7.28 o 
  -1   9  23       34.92       35.05      9.47 o 
   1   9  23       60.14       59.22      8.57 o 
   3   9  23       14.96        9.48      5.71 o 
   5   9  23       19.72       34.03     13.98 o 
  -4  10  23       74.53       83.94     11.34 o 
  -2  10  23      296.98      271.08     18.00 o 
   0  10  23      161.27      147.05     13.87 o 
   2  10  23        2.12        3.25      5.07 o 
   4  10  23       57.48       55.62      9.90 o 
  -5  11  23      649.90      708.73     24.67 o 
  -3  11  23      566.43      551.94     21.84 o 
  -1  11  23       15.83        3.02      7.24 o 
   1  11  23      506.42      537.50     20.26 o 
   3  11  23      296.98      273.80     13.74 o 
   5  11  23       12.66        6.10     14.88 o 
  -4  12  23       67.99       45.40     10.23 o 
  -2  12  23      177.66      208.80     21.66 o 
   0  12  23      640.39      631.66     25.48 o 
   2  12  23       13.20       11.21      7.25 o 
   4  12  23       74.08       86.17     19.71 o 
  -3  13  23       64.61       44.65     13.90 o 
  -1  13  23       57.08       89.06     21.01 o 
   1  13  23      657.67      642.37     26.87 o 
   3  13  23       95.63      108.88     15.60 o 
  -2  14  23      139.11      137.28     19.45 o 
   0  14  23        8.10       17.70     15.02 o 
   2  14  23       20.37       20.42     10.53 o 
  -1  15  23       10.57       19.95     11.60 o 
   1  15  23       89.16       97.75     18.02 o 
   0  16  23        7.72        9.31     17.66 o 
  -6   0  24        9.08       24.83     19.06 o 
  -4   0  24       72.28       99.21     22.78 o 
  -2   0  24     1630.05     1563.42     33.74 o 
   0   0  24      881.31      874.54     21.94 o 
   2   0  24      390.89      427.51     27.50 o 
   4   0  24      437.51      454.62     38.12 o 
   6   0  24      103.11       96.00     15.08 o 
  -5   1  24        9.70       16.54     12.25 o 
  -3   1  24     1877.25     1828.87     34.78 o 
  -1   1  24      275.50      304.78      7.63 o 
   1   1  24     1599.14     1603.57     24.07 o 
   3   1  24      358.92      357.67     16.74 o 
   5   1  24       75.79       71.63     10.74 o 
  -6   2  24       77.00       60.94     17.01 o 
  -4   2  24      230.10      244.19     17.39 o 
  -2   2  24     1649.78     1674.93     23.54 o 
   0   2  24       47.25       62.98      5.25 o 
   2   2  24        8.54        4.55      4.44 o 
   4   2  24      324.99      292.08     15.86 o 
   6   2  24       31.03       39.14     11.56 o 
  -5   3  24      516.05      565.06     27.38 o 
  -3   3  24        0.00        0.87      5.34 o 
  -1   3  24       42.50       54.72      5.16 o 
   1   3  24      645.73      594.99     13.62 o 
   3   3  24       49.19       48.13      7.08 o 
   5   3  24       18.84       18.25      7.47 o 
  -6   4  24      379.16      399.37     26.98 o 
  -4   4  24      594.21      623.69     21.19 o 
  -2   4  24      523.40      461.14     16.21 o 
   0   4  24      170.43      194.52      9.37 o 
   2   4  24        0.00        4.60      3.73 o 
   4   4  24      220.37      204.93     14.91 o 
   6   4  24        1.14       -2.62      7.03 o 
  -5   5  24       13.96       18.46      8.23 o 
  -3   5  24      256.56      248.01     14.25 o 
  -1   5  24     2048.91     2116.04     24.84 o 
   1   5  24     1089.48     1054.13     20.05 o 
   3   5  24      568.39      575.58     21.07 o 
   5   5  24      446.17      462.33     26.66 o 
  -6   6  24        1.04        5.00      9.71 o 
  -4   6  24      143.02      152.02     12.89 o 
  -2   6  24      711.58      644.80     14.20 o 
   0   6  24       50.19       51.50      7.77 o 
   2   6  24      173.99      180.83     10.27 o 
   4   6  24      122.22      135.88     13.61 o 
   6   6  24      491.48      541.98     37.61 o 
  -5   7  24       51.71       49.50      9.90 o 
  -3   7  24       27.61       24.53      7.11 o 
  -1   7  24       16.21       11.49      6.83 o 
   1   7  24      381.92      342.48     13.14 o 
   3   7  24      543.16      512.69     26.59 o 
   5   7  24       68.41       62.94     11.69 o 
  -6   8  24      345.59      368.02     20.92 o 
  -4   8  24        2.30        0.27      6.42 o 
  -2   8  24       23.37       28.98      7.18 o 
   0   8  24      733.00      715.35     21.05 o 
   2   8  24      340.64      350.92     13.87 o 
   4   8  24      186.56      174.41     21.69 o 
  -5   9  24     2145.17     2234.87     42.59 o 
  -3   9  24      949.21      886.34     25.40 o 
  -1   9  24      156.81      166.30     18.32 o 
   1   9  24       20.41       24.02      7.13 o 
   3   9  24       54.23       58.67      8.76 o 
   5   9  24      141.86      174.60     17.18 o 
  -4  10  24       45.14       55.09     13.23 o 
  -2  10  24       55.67       41.17     12.22 o 
   0  10  24      425.51      450.85     34.22 o 
   2  10  24       13.13       17.31      6.17 o 
   4  10  24       26.84       18.73      6.97 o 
  -5  11  24      468.57      490.73     21.95 o 
  -3  11  24      274.50      324.23     18.08 o 
  -1  11  24        1.51       10.86      8.61 o 
   1  11  24      653.16      639.02     22.19 o 
   3  11  24      235.20      213.33     14.87 o 
  -4  12  24       24.19       15.53      8.71 o 
  -2  12  24       27.16       23.16     26.34 o 
   0  12  24      253.56      250.03     26.25 o 
   2  12  24       46.43       43.19      9.82 o 
   4  12  24        2.81       -5.26     10.60 o 
  -3  13  24       33.34       40.93     14.04 o 
  -1  13  24        0.27        2.16     14.77 o 
   1  13  24       80.47       94.27     14.29 o 
   3  13  24       13.96       12.35     10.45 o 
  -2  14  24       71.97       99.67     22.73 o 
   0  14  24      302.21      385.08     28.77 o 
   2  14  24       16.99       12.90      9.83 o 
  -1  15  24        5.58       10.18     11.70 o 
   1  15  24        0.72        3.48      9.91 o 
  -5   1  25      677.84      796.51     74.52 o 
  -3   1  25        9.79        9.54      7.15 o 
  -1   1  25        1.01        7.58      3.83 o 
   1   1  25      235.01      256.29     11.10 o 
   3   1  25        4.65        0.51      5.23 o 
   5   1  25       92.65       75.22      9.37 o 
  -6   2  25        7.54       10.16     20.18 o 
  -4   2  25       12.98       20.86      8.56 o 
  -2   2  25     2994.67     3010.62     36.68 o 
   0   2  25        0.48        8.57      3.47 o 
   2   2  25      164.73      196.10     11.52 o 
   4   2  25        7.96       15.29      5.57 o 
   6   2  25       15.06       14.18      8.63 o 
  -5   3  25      124.44      108.36     21.80 o 
  -3   3  25       53.80       42.78      9.32 o 
  -1   3  25       15.86       14.28      4.40 o 
   1   3  25      172.29      157.98      8.77 o 
   3   3  25     1701.74     1620.89     30.94 o 
   5   3  25       47.55       60.48     10.21 o 
  -6   4  25        0.24       -0.05      9.20 o 
  -4   4  25       34.48       14.27      7.25 o 
  -2   4  25      819.59      739.50     19.27 o 
   0   4  25      156.06      151.47      9.45 o 
   2   4  25       10.32       10.41      4.36 o 
   4   4  25     1166.72     1143.87     35.29 o 
   6   4  25        2.89        0.65      7.92 o 
  -5   5  25      633.30      686.11     25.80 o 
  -3   5  25        7.25       -4.86      7.75 o 
  -1   5  25      260.04      289.80     11.73 o 
   1   5  25      608.27      576.62     15.23 o 
   3   5  25        0.11        3.92      5.28 o 
   5   5  25       81.63       80.90     15.37 o 
  -6   6  25       23.53       43.86     12.73 o 
  -4   6  25        1.10        1.28      6.65 o 
  -2   6  25        4.36        0.29      4.40 o 
   0   6  25      135.57      166.00     11.37 o 
   2   6  25       46.97       29.88      5.89 o 
   4   6  25        1.88       -1.56      6.24 o 
   6   6  25      984.55     1013.40     47.99 o 
  -5   7  25        0.21       -9.40      9.40 o 
  -3   7  25       84.43       68.98      9.55 o 
  -1   7  25        0.48        5.29     12.59 o 
   1   7  25      191.86      193.07     10.61 o 
   3   7  25       38.08       25.73      6.60 o 
   5   7  25        2.15        1.00      7.56 o 
  -4   8  25       28.72       32.61      8.60 o 
  -2   8  25      417.26      348.23     16.08 o 
   0   8  25     1183.95     1183.75     27.26 o 
   2   8  25      197.33      190.15     11.13 o 
   4   8  25      140.70      141.75     14.44 o 
  -5   9  25        0.56        5.88      7.49 o 
  -3   9  25      381.57      407.66     18.80 o 
  -1   9  25      164.38      158.87     14.02 o 
   1   9  25      637.98      614.33     20.71 o 
   3   9  25      215.31      215.13     13.99 o 
   5   9  25       24.42       27.84     10.72 o 
  -4  10  25      329.50      359.60     19.56 o 
  -2  10  25      197.65      196.97     20.27 o 
   0  10  25        1.96        9.67      8.15 o 
   2  10  25      209.02      197.13     14.56 o 
   4  10  25      196.67      187.98     15.63 o 
  -3  11  25      438.99      420.00     27.23 o 
  -1  11  25       24.32       28.12     11.84 o 
   1  11  25       11.91       22.05      8.54 o 
   3  11  25      125.58      119.20     10.80 o 
  -4  12  25       61.29       35.97      9.90 o 
  -2  12  25      186.05      147.48     19.48 o 
   0  12  25       22.36       21.84     15.24 o 
   2  12  25      262.84      271.93     17.71 o 
   4  12  25       39.66       47.21     23.22 o 
  -3  13  25      295.85      318.16     65.27 o 
  -1  13  25        1.63       22.35     13.49 o 
   1  13  25      476.61      448.92     53.24 o 
   3  13  25       48.40       27.15     11.79 o 
  -2  14  25       36.24       38.40     13.73 o 
   0  14  25        0.48       14.29     10.33 o 
   2  14  25      127.81      143.00     16.95 o 
  -1  15  25      216.28      222.42     40.72 o 
   1  15  25      242.11      258.74     26.18 o 
  -6   0  26      142.38      201.49     37.47 o 
  -4   0  26       93.70      122.64     25.85 o 
  -2   0  26     2445.15     2402.44     42.69 o 
   0   0  26      997.89      977.87     21.10 o 
   2   0  26      210.35      219.07     24.22 o 
   4   0  26        0.11        5.87      6.80 o 
   6   0  26        1.66        3.74      9.23 o 
  -5   1  26     1224.05     1255.43     49.04 o 
  -3   1  26       16.88       15.04      7.49 o 
  -1   1  26       39.64       39.04      5.24 o 
   1   1  26      293.33      308.09     17.56 o 
   3   1  26        0.02        3.41      4.71 o 
   5   1  26       28.67       26.47      7.97 o 
  -6   2  26       70.20       68.85     18.04 o 
  -4   2  26      204.50      252.20     18.34 o 
  -2   2  26     2043.37     2066.11     26.36 o 
   0   2  26      438.30      406.63     11.64 o 
   2   2  26       11.48        4.27      4.82 o 
   4   2  26      402.66      440.73     17.65 o 
   6   2  26       93.21       98.43     16.28 o 
  -5   3  26       13.13        3.59     15.30 o 
  -3   3  26       23.48       21.48      7.88 o 
  -1   3  26      154.70      161.74     10.94 o 
   1   3  26       78.44       81.55      7.21 o 
   3   3  26        1.09       -1.53      4.56 o 
   5   3  26        1.24       -1.59      6.86 o 
  -6   4  26       87.35       89.54     27.80 o 
  -4   4  26      111.18      130.66     12.94 o 
  -2   4  26      972.66      998.31     19.12 o 
   0   4  26      550.44      595.23     16.47 o 
   2   4  26      427.85      460.18     16.13 o 
   4   4  26     1387.51     1371.65     34.74 o 
   6   4  26      141.48      149.96     18.51 o 
  -5   5  26       26.57       18.40      8.13 o 
  -3   5  26       89.94       80.15      9.91 o 
  -1   5  26        1.11        0.44      4.70 o 
   1   5  26       86.66       85.80      7.65 o 
   3   5  26      114.55      107.47     13.56 o 
   5   5  26       47.38       36.67      9.94 o 
  -6   6  26      159.95      133.42     17.79 o 
  -4   6  26       70.80       75.70     14.48 o 
  -2   6  26       19.50       26.76      5.36 o 
   0   6  26      107.53      107.02     10.07 o 
   2   6  26        0.04       -0.17      4.88 o 
   4   6  26        0.79       -1.37      6.67 o 
  -5   7  26      297.77      362.01     33.50 o 
  -3   7  26       23.91       27.77      7.96 o 
  -1   7  26       51.20       45.33      9.89 o 
   1   7  26     2017.18     1938.56     35.69 o 
   3   7  26        0.01       -0.49      6.75 o 
   5   7  26       17.53        9.71      8.79 o 
  -4   8  26      175.41      160.44     17.75 o 
  -2   8  26      382.17      349.80     21.47 o 
   0   8  26      458.13      429.70     17.68 o 
   2   8  26        0.24       -0.09      4.79 o 
   4   8  26      101.06       98.95     13.18 o 
  -5   9  26       19.92       24.46     11.46 o 
  -3   9  26       16.56       23.62      7.97 o 
  -1   9  26      220.54      228.23     16.13 o 
   1   9  26      131.16      105.50     11.21 o 
   3   9  26      213.86      208.49     14.27 o 
   5   9  26       82.78       95.44     17.23 o 
  -4  10  26      640.32      708.38     25.40 o 
  -2  10  26      246.12      226.14     29.32 o 
   0  10  26      160.29      155.02     14.83 o 
   2  10  26       30.54       33.69      8.51 o 
   4  10  26       14.58       25.91      8.69 o 
  -3  11  26      128.03      131.73     19.26 o 
  -1  11  26       35.35       31.45     11.58 o 
   1  11  26      328.90      361.02     21.03 o 
   3  11  26       51.16       37.20      8.36 o 
  -4  12  26        0.27        3.91      7.83 o 
  -2  12  26       90.58       86.13     15.86 o 
   0  12  26      202.57      221.71     30.05 o 
   2  12  26      222.69      220.41     24.83 o 
  -3  13  26        3.59       15.66     13.58 o 
  -1  13  26      297.64      302.88     26.14 o 
   1  13  26     1680.67     1718.92     44.14 o 
   3  13  26        3.57        8.41     10.70 o 
  -2  14  26       68.66       67.49     25.21 o 
   0  14  26        0.94        4.08     17.03 o 
   2  14  26       62.95       80.34     16.70 o 
  -5   1  27       76.62       73.52     17.21 o 
  -3   1  27        3.74        5.80      7.03 o 
  -1   1  27      428.68      435.20     11.65 o 
   1   1  27     1365.87     1369.52     26.90 o 
   3   1  27       14.02       22.16      6.26 o 
   5   1  27        1.92       -1.51      5.48 o 
  -6   2  27       30.82        0.78     20.36 o 
  -4   2  27       59.57       98.85     17.69 o 
  -2   2  27       24.22       10.32      4.65 o 
   0   2  27       56.79       67.23      6.81 o 
   2   2  27       21.30        8.38      5.27 o 
   4   2  27      684.07      650.44     24.04 o 
   6   2  27       25.51       19.05     11.06 o 
  -5   3  27       43.60       51.81     15.48 o 
  -3   3  27       31.64       14.20      7.63 o 
  -1   3  27       28.52       24.01      5.71 o 
   1   3  27        0.24        4.17      4.09 o 
   3   3  27       35.20       24.09      7.64 o 
   5   3  27       10.38       26.49      9.84 o 
  -6   4  27        9.19        1.35     11.95 o 
  -4   4  27      126.59      103.90     13.85 o 
  -2   4  27      469.73      513.89     14.16 o 
   0   4  27       34.27       38.20      7.25 o 
   2   4  27      122.26      134.62     10.77 o 
   4   4  27      597.57      591.75     23.96 o 
   6   4  27      132.58      127.65     18.72 o 
  -5   5  27       51.82       65.08     13.81 o 
  -3   5  27      991.82      942.37     37.56 o 
  -1   5  27      179.24      171.96     11.46 o 
   1   5  27      775.07      774.83     18.82 o 
   3   5  27      480.90      479.40     21.09 o 
   5   5  27       77.49       72.68     12.12 o 
  -4   6  27       39.45       25.06      8.14 o 
  -2   6  27      658.85      614.03     14.70 o 
   0   6  27      193.82      212.61     12.95 o 
   2   6  27      158.17      136.26      9.82 o 
   4   6  27       28.07       26.39      8.84 o 
  -5   7  27      148.36      159.28     18.42 o 
  -3   7  27       74.97       89.16     11.04 o 
  -1   7  27        1.80        6.04      6.96 o 
   1   7  27      944.65      917.37     24.26 o 
   3   7  27       24.03       20.97      8.16 o 
   5   7  27      132.14      155.04     16.15 o 
  -4   8  27      978.68     1029.95     29.44 o 
  -2   8  27       87.99       74.94     17.86 o 
   0   8  27       60.82       45.46     10.00 o 
   2   8  27       80.92       87.84      8.99 o 
   4   8  27      320.58      329.09     21.02 o 
  -5   9  27     1177.20     1282.30     32.61 o 
  -3   9  27       10.31       21.71      8.01 o 
  -1   9  27      130.80      124.10     13.63 o 
   1   9  27        6.93       -0.21      5.97 o 
   3   9  27       92.04       95.99     14.52 o 
  -4  10  27      658.65      687.33     25.34 o 
  -2  10  27     1440.82     1491.21     47.52 o 
   0  10  27       34.11       31.26      9.28 o 
   2  10  27       54.28       61.48     10.80 o 
   4  10  27       81.76       89.76     11.67 o 
  -3  11  27        7.57       13.42     11.26 o 
  -1  11  27       93.60       63.72     14.64 o 
   1  11  27       15.11        8.07      9.00 o 
   3  11  27       67.65       71.53     12.16 o 
  -2  12  27        8.98       19.83     14.17 o 
   0  12  27       18.16        7.69      8.72 o 
   2  12  27      506.00      531.53     30.21 o 
  -3  13  27       81.21      102.51     28.26 o 
  -1  13  27       27.20       24.35     11.31 o 
   1  13  27        0.34        5.32      8.88 o 
  -2  14  27       81.64       77.37     16.76 o 
   0  14  27      137.10      125.10     19.92 o 
  -6   0  28       14.26      -10.97     17.20 o 
  -4   0  28        0.79       18.41     14.69 o 
  -2   0  28      133.32      113.32     11.14 o 
   0   0  28      249.31      210.81     12.43 o 
   2   0  28      421.38      458.41     23.90 o 
   4   0  28       17.76       11.62      8.60 o 
   6   0  28        2.38       14.95     16.67 o 
  -5   1  28       40.87       25.33     20.04 o 
  -3   1  28        0.96       -5.87      5.87 o 
  -1   1  28       38.28       53.98      5.91 o 
   1   1  28     1716.94     1759.09     31.37 o 
   3   1  28       37.63       17.05      6.03 o 
   5   1  28       23.89       33.14      7.88 o 
  -6   2  28        2.28        0.82     11.85 o 
  -4   2  28       40.28       32.97      9.77 o 
  -2   2  28      746.81      766.38     15.98 o 
   0   2  28      176.91      168.57     13.35 o 
   2   2  28       29.45       33.48      6.76 o 
   4   2  28       53.90       68.26      9.55 o 
   6   2  28        1.96       28.27     12.19 o 
  -5   3  28      555.69      583.91     66.11 o 
  -3   3  28       91.21      100.11     14.06 o 
  -1   3  28        1.41        1.21      4.02 o 
   1   3  28        0.12        3.83      4.18 o 
   3   3  28       63.70       45.92     10.87 o 
   5   3  28       59.78       54.36     11.01 o 
  -6   4  28        9.84       12.16     14.06 o 
  -4   4  28      367.88      385.86     30.20 o 
  -2   4  28      516.20      482.77     14.18 o 
   0   4  28       12.55        3.86      5.08 o 
   2   4  28        0.05        3.46      5.43 o 
   4   4  28     1283.05     1251.29     34.14 o 
  -5   5  28       40.72       31.23      9.48 o 
  -3   5  28        1.41       -1.31      5.93 o 
  -1   5  28       65.78       62.10      9.18 o 
   1   5  28      825.17      819.27     19.21 o 
   3   5  28      230.16      216.46     15.96 o 
   5   5  28        6.93       16.43      8.01 o 
  -4   6  28      374.97      360.18     18.89 o 
  -2   6  28        2.32        2.22      4.64 o 
   0   6  28       71.76       71.24     10.52 o 
   2   6  28      260.89      279.04     12.93 o 
   4   6  28       26.73       30.09      9.29 o 
  -5   7  28      596.42      619.30     35.45 o 
  -3   7  28        0.80        8.20      7.46 o 
  -1   7  28      125.00      122.11     12.78 o 
   1   7  28     1040.57     1029.45     29.45 o 
   3   7  28        6.44       14.31      7.52 o 
   5   7  28        0.11       -3.35     10.54 o 
  -4   8  28       12.97       15.33     13.48 o 
  -2   8  28       54.91       67.23     10.31 o 
   0   8  28       29.45       37.24     15.27 o 
   2   8  28       11.97       10.05      6.02 o 
   4   8  28      202.25      180.29     16.69 o 
  -5   9  28       30.97       70.76     23.90 o 
  -3   9  28        3.37       16.99      8.61 o 
  -1   9  28      216.44      173.07     15.70 o 
   1   9  28      472.42      526.04     20.82 o 
   3   9  28       61.43       61.48     11.48 o 
  -4  10  28      154.43      137.94     18.00 o 
  -2  10  28      500.98      583.52     31.18 o 
   0  10  28        1.94       -1.75      7.14 o 
   2  10  28        5.03        1.19      7.27 o 
   4  10  28       76.07       73.48     19.50 o 
  -3  11  28      425.81      435.97     32.11 o 
  -1  11  28       26.78       20.45     11.01 o 
   1  11  28       11.61        8.95      8.75 o 
   3  11  28      370.47      348.04     20.32 o 
  -2  12  28        1.03        4.51     10.97 o 
   0  12  28       62.50       73.15     13.23 o 
   2  12  28      134.04      122.55     14.26 o 
  -1  13  28        2.57        0.02      9.25 o 
   1  13  28        6.65        7.72      9.98 o 
   0  14  28      126.41      119.77     19.40 o 
  -5   1  29      772.32      828.21     91.86 o 
  -3   1  29      113.90       98.78     21.05 o 
  -1   1  29     2350.82     2398.17     30.79 o 
   1   1  29       47.80       43.42      6.60 o 
   3   1  29        0.01       -4.80      4.80 o 
   5   1  29        1.47        4.28      6.16 o 
  -6   2  29       84.66       56.07     17.64 o 
  -4   2  29       88.19       52.46     17.43 o 
  -2   2  29     2773.52     2734.35     32.72 o 
   0   2  29       90.31       85.93      8.37 o 
   2   2  29      218.48      223.42     13.48 o 
   4   2  29      490.27      504.98     19.76 o 
  -5   3  29       70.46      104.83     19.56 o 
  -3   3  29        0.04       -3.99      8.26 o 
  -1   3  29       25.70       21.04      5.75 o 
   1   3  29      419.41      427.52     16.07 o 
   3   3  29       59.41       54.94     11.34 o 
   5   3  29      572.28      556.93     25.46 o 
  -4   4  29       23.12       27.29      9.71 o 
  -2   4  29      513.73      470.00     18.73 o 
   0   4  29      330.42      344.73     15.08 o 
   2   4  29       69.16       56.34      8.51 o 
   4   4  29      199.98      176.75     16.09 o 
  -5   5  29        5.89       11.89      9.77 o 
  -3   5  29        0.82       -6.54      6.54 o 
  -1   5  29      422.58      408.49     19.17 o 
   1   5  29     1728.74     1716.62     30.91 o 
   3   5  29      151.00      161.43     14.80 o 
   5   5  29      125.10      113.70     16.15 o 
  -4   6  29        0.77        9.96      7.67 o 
  -2   6  29      134.39      147.80     10.52 o 
   0   6  29       90.48       97.31     11.18 o 
   2   6  29      411.69      384.17     22.22 o 
   4   6  29      164.89      141.76     15.27 o 
  -5   7  29     2004.68     2097.20     48.39 o 
  -3   7  29        0.00        3.23      8.83 o 
  -1   7  29      294.61      293.12     32.63 o 
   1   7  29      888.72      855.33     28.39 o 
   3   7  29       11.81       12.28      8.21 o 
   5   7  29        9.34        6.36     11.04 o 
  -4   8  29      364.16      344.47     19.53 o 
  -2   8  29       55.25       50.72     10.09 o 
   0   8  29       57.20       58.11     10.60 o 
   2   8  29      139.36      143.94     13.19 o 
   4   8  29       10.56        4.22      8.35 o 
  -3   9  29       47.30       63.67     15.47 o 
  -1   9  29       62.31       65.65     12.12 o 
   1   9  29        0.00       -0.49      6.68 o 
   3   9  29       45.86       37.60     10.51 o 
  -4  10  29       12.00        1.52     14.02 o 
  -2  10  29      132.71      143.94     19.38 o 
   0  10  29        3.41       11.13      9.03 o 
   2  10  29      272.62      290.72     17.98 o 
   4  10  29      536.47      548.44     32.95 o 
  -3  11  29       22.19       24.84     25.81 o 
  -1  11  29      190.18      225.46     23.04 o 
   1  11  29       78.26       64.97     12.25 o 
   3  11  29       76.81       85.04     12.98 o 
  -2  12  29        1.16        5.63     10.22 o 
   0  12  29       19.28       13.27     19.14 o 
   2  12  29        0.26       -0.40     10.18 o 
  -1  13  29       10.33       16.26     12.20 o 
   1  13  29      438.38      386.06     24.20 o 
  -6   0  30      202.36      176.29     36.91 o 
  -4   0  30      214.08      250.39     34.50 o 
  -2   0  30     1467.12     1423.02     33.60 o 
   0   0  30       28.81       23.81      9.28 o 
   2   0  30      753.19      742.83     41.42 o 
   4   0  30      116.63      106.82     16.52 o 
  -5   1  30      115.44      128.60     20.72 o 
  -3   1  30       40.04       52.48     11.18 o 
  -1   1  30      125.44      146.43      8.73 o 
   1   1  30      262.59      256.70     13.91 o 
   3   1  30       77.41       75.06      9.62 o 
   5   1  30       64.72       54.80      9.41 o 
  -4   2  30       90.62       90.29     21.48 o 
  -2   2  30       84.82      112.48      7.97 o 
   0   2  30      323.20      325.78     13.48 o 
   2   2  30        8.45       14.80      6.63 o 
   4   2  30       29.09       26.21      7.72 o 
  -5   3  30      221.68      234.29     53.09 o 
  -3   3  30        0.03        4.85      7.27 o 
  -1   3  30      554.15      626.84     17.09 o 
   1   3  30       15.87       21.47      6.18 o 
   3   3  30        0.01        1.04      6.10 o 
   5   3  30        5.40        6.36     10.21 o 
  -4   4  30        3.02       11.83      9.37 o 
  -2   4  30       56.19       60.27      7.37 o 
   0   4  30      429.95      383.41     16.28 o 
   2   4  30       62.71       85.68      9.95 o 
   4   4  30       17.35       14.24      8.17 o 
  -5   5  30       13.55       10.92     12.59 o 
  -3   5  30      224.26      231.35     17.30 o 
  -1   5  30      381.06      380.14     18.83 o 
   1   5  30      158.34      159.47     12.07 o 
   3   5  30      111.35      115.24     17.85 o 
   5   5  30      532.90      559.88     31.71 o 
  -4   6  30       70.29       71.69     16.27 o 
  -2   6  30       10.75       12.76      6.50 o 
   0   6  30      546.90      551.54     19.52 o 
   2   6  30      173.60      172.70     12.85 o 
   4   6  30        7.24        0.86      7.61 o 
  -5   7  30      167.98      209.37     18.26 o 
  -3   7  30      176.34      164.65     14.11 o 
  -1   7  30        2.82        4.64      8.51 o 
   1   7  30     1049.32     1006.73     26.89 o 
   3   7  30       15.41       30.97      9.12 o 
  -4   8  30     1137.47     1197.04     32.86 o 
  -2   8  30      457.22      471.21     26.29 o 
   0   8  30       31.23       25.93      8.85 o 
   2   8  30       17.47       11.69      7.92 o 
   4   8  30        2.42       -1.02      9.69 o 
  -3   9  30        1.14       16.73     10.39 o 
  -1   9  30      170.40      192.63     25.58 o 
   1   9  30       13.98       10.78      8.26 o 
   3   9  30        0.56        0.79      8.40 o 
  -4  10  30       86.53       69.21     16.74 o 
  -2  10  30        3.89       -1.90     17.83 o 
   0  10  30      139.54      134.67     15.38 o 
   2  10  30        3.45       10.62      7.54 o 
  -3  11  30        2.52        5.34     17.30 o 
  -1  11  30       55.11       40.00     15.42 o 
   1  11  30      118.30      103.17     14.98 o 
   3  11  30      146.52      145.99     18.03 o 
  -2  12  30      265.50      287.51     27.02 o 
   0  12  30        7.84       17.62      9.82 o 
   2  12  30      209.71      209.52     19.49 o 
  -1  13  30       18.38       12.12     11.62 o 
   1  13  30      405.26      442.93     25.60 o 
  -5   1  31        0.17       11.25     12.44 o 
  -3   1  31      322.94      327.28     20.57 o 
  -1   1  31       62.13       78.79      7.31 o 
   1   1  31       22.37       21.33      5.56 o 
   3   1  31       44.49       33.77      7.97 o 
   5   1  31       57.40       67.69     10.18 o 
  -4   2  31       40.51       40.90     14.07 o 
  -2   2  31       17.47       20.96      5.62 o 
   0   2  31       12.43       13.46      5.67 o 
   2   2  31      687.42      644.94     18.62 o 
   4   2  31      252.67      226.07     15.61 o 
  -5   3  31       53.87       71.57     17.68 o 
  -3   3  31      121.13      118.72     14.72 o 
  -1   3  31     3604.48     3650.48     45.42 o 
   1   3  31      300.93      290.86     16.26 o 
   3   3  31      253.97      253.19     17.45 o 
   5   3  31       28.91       13.25     11.80 o 
  -4   4  31      631.47      651.05     38.63 o 
  -2   4  31        1.52        0.79      5.32 o 
   0   4  31        9.40       11.23      5.91 o 
   2   4  31        0.03       -2.85      5.46 o 
   4   4  31      484.93      445.17     23.44 o 
  -5   5  31      351.33      347.74     30.67 o 
  -3   5  31      150.71      159.52     16.95 o 
  -1   5  31      208.61      215.59     15.65 o 
   1   5  31       21.00       32.90      7.09 o 
   3   5  31       69.68       70.33     11.82 o 
   5   5  31      267.76      237.48     23.48 o 
  -4   6  31      291.77      357.41     24.52 o 
  -2   6  31        7.63       -1.17      8.36 o 
   0   6  31      102.44      130.47     11.94 o 
   2   6  31      436.28      450.29     19.64 o 
   4   6  31      133.72      154.24     23.04 o 
  -3   7  31       12.55        2.86     12.14 o 
  -1   7  31       98.24       75.60     11.56 o 
   1   7  31     1667.25     1654.85     35.30 o 
   3   7  31       91.01       92.16     13.35 o 
  -4   8  31       30.56       29.77      9.50 o 
  -2   8  31      239.22      274.80     17.56 o 
   0   8  31       49.08       45.74     10.61 o 
   2   8  31       78.28       79.53     13.36 o 
   4   8  31      244.08      237.59     19.30 o 
  -3   9  31      134.58      150.51     20.72 o 
  -1   9  31       95.68       95.69     15.92 o 
   1   9  31       30.27       22.12      8.16 o 
   3   9  31      439.33      439.07     30.93 o 
  -2  10  31      409.94      384.75     21.90 o 
   0  10  31       42.52       34.02     11.27 o 
   2  10  31       49.34       33.66     11.48 o 
  -3  11  31       96.59       90.91     18.24 o 
  -1  11  31        4.72        3.63     11.15 o 
   1  11  31       36.78       45.44     11.08 o 
  -2  12  31      108.23       98.35     17.88 o 
   0  12  31       56.74       55.24     12.86 o 
   2  12  31      345.09      331.54     27.88 o 
  -4   0  32     2852.44     3041.35    111.67 o 
  -2   0  32       24.45       24.99      8.35 o 
   0   0  32       45.03       34.04     10.56 o 
   2   0  32       91.96       82.25     14.48 o 
   4   0  32        2.09        5.58      9.31 o 
  -5   1  32        3.44       -1.33     12.63 o 
  -3   1  32       12.86       11.00     13.41 o 
  -1   1  32      328.03      315.34     13.18 o 
   1   1  32       17.59       12.62      6.50 o 
   3   1  32       29.40       25.27      7.36 o 
   5   1  32        2.99        4.80     10.85 o 
  -4   2  32        2.64       -2.09     10.93 o 
  -2   2  32       38.46       21.78      6.49 o 
   0   2  32      201.03      199.51     15.17 o 
   2   2  32       70.99       59.06      8.13 o 
   4   2  32      148.68      138.80     15.24 o 
  -5   3  32       70.68       81.73     18.05 o 
  -3   3  32      220.15      225.65     18.64 o 
  -1   3  32     1199.79     1289.28     25.22 o 
   1   3  32        2.35       -5.37      6.21 o 
   3   3  32       26.20       25.35      9.34 o 
   5   3  32        0.26       12.01     11.13 o 
  -4   4  32        6.70       11.75      9.55 o 
  -2   4  32       12.36        3.04      6.46 o 
   0   4  32       54.02       53.21      8.82 o 
   2   4  32        1.12        4.00      6.47 o 
   4   4  32      125.81      114.01     14.39 o 
  -5   5  32       68.56       99.26     36.31 o 
  -3   5  32       11.09        8.15      8.14 o 
  -1   5  32      722.89      763.81     25.66 o 
   1   5  32       29.10       27.85      9.67 o 
   3   5  32      109.09      113.34     14.01 o 
  -4   6  32       14.78       22.53     15.58 o 
  -2   6  32        6.04       -5.22      7.69 o 
   0   6  32       36.18       29.37      8.18 o 
   2   6  32      120.12       96.22     14.24 o 
   4   6  32       93.83       95.19     14.30 o 
  -3   7  32        8.53       10.09     10.60 o 
  -1   7  32       52.76       71.70     11.85 o 
   1   7  32       69.42       74.80     10.62 o 
   3   7  32       58.40       55.84     11.47 o 
  -4   8  32      107.97      137.66     21.60 o 
  -2   8  32       78.17       52.26     11.18 o 
   0   8  32       33.36       21.83      9.72 o 
   2   8  32      915.43      870.87     31.72 o 
   4   8  32      220.46      219.25     22.82 o 
  -3   9  32        0.58        2.50     14.75 o 
  -1   9  32      213.57      184.49     16.87 o 
   1   9  32      113.87       92.58     12.13 o 
   3   9  32        3.93       -9.44      9.63 o 
  -2  10  32      381.55      451.86     22.07 o 
   0  10  32       17.53       12.33      9.07 o 
   2  10  32      157.37      173.82     16.13 o 
  -1  11  32       10.44       15.04     11.13 o 
   1  11  32       20.73       21.36     15.33 o 
   0  12  32       45.29       46.65     15.65 o 
  -5   1  33       80.76       81.18     19.72 o 
  -3   1  33        1.46        9.80      8.42 o 
  -1   1  33      139.85      131.90     10.64 o 
   1   1  33      168.67      194.58     14.40 o 
   3   1  33       57.49       51.45      8.79 o 
   5   1  33        0.48       17.61     11.21 o 
  -4   2  33      408.02      431.47     31.76 o 
  -2   2  33        5.72        7.99      5.90 o 
   0   2  33      131.20      117.32     12.95 o 
   2   2  33       94.10       89.16      9.63 o 
   4   2  33       17.28        9.62      8.58 o 
  -5   3  33       10.70        4.23     12.75 o 
  -3   3  33       57.80       68.70     12.77 o 
  -1   3  33        2.33       18.31      6.18 o 
   1   3  33        3.26       -1.31      6.44 o 
   3   3  33       29.89       26.90      8.95 o 
  -4   4  33       89.71      134.32     17.17 o 
  -2   4  33      777.74      694.53     19.59 o 
   0   4  33       27.32       28.48      7.43 o 
   2   4  33      175.73      185.74     13.93 o 
   4   4  33       41.56       31.45     10.85 o 
  -3   5  33       54.80       83.57     13.75 o 
  -1   5  33      104.80      129.05     11.70 o 
   1   5  33      542.22      536.22     23.92 o 
   3   5  33        5.26        9.28      7.78 o 
  -4   6  33      205.70      209.53     20.39 o 
  -2   6  33       11.22        7.51      9.03 o 
   0   6  33        0.45       -1.51      6.38 o 
   2   6  33     1643.81     1577.60     41.56 o 
   4   6  33      466.79      439.16     29.65 o 
  -3   7  33       66.30       58.03     14.88 o 
  -1   7  33      131.69      125.76     14.22 o 
   1   7  33       23.31       20.36      9.91 o 
   3   7  33      184.77      180.12     17.30 o 
  -4   8  33      243.58      277.03     28.87 o 
  -2   8  33       39.96       55.35     20.65 o 
   0   8  33       95.03       93.12     13.74 o 
   2   8  33       85.44       70.97     14.04 o 
  -3   9  33      241.45      250.35     29.69 o 
  -1   9  33      555.54      551.11     25.17 o 
   1   9  33       57.92       58.64     12.36 o 
   3   9  33        3.92       -4.75     10.47 o 
  -2  10  33       30.99       48.66     11.25 o 
   0  10  33      359.64      400.53     23.22 o 
   2  10  33       29.89       15.06     11.94 o 
  -1  11  33      393.60      399.79     29.65 o 
   1  11  33        0.33        5.95      9.38 o 
  -4   0  34       21.84       21.48     19.80 o 
  -2   0  34      240.13      275.89     17.34 o 
   0   0  34      106.64      152.69     25.27 o 
   2   0  34     2018.56     2027.08     55.72 o 
   4   0  34       93.18       80.03     33.06 o 
  -5   1  34        5.67       22.64     17.99 o 
  -3   1  34        4.95       11.40      8.68 o 
  -1   1  34        1.20        2.88      6.10 o 
   1   1  34        8.68       11.24      7.44 o 
   3   1  34        0.39        0.77      6.48 o 
  -4   2  34      103.90       94.78     19.18 o 
  -2   2  34      124.55      118.52     11.81 o 
   0   2  34       18.07       16.39      7.43 o 
   2   2  34      102.46       92.35     10.08 o 
   4   2  34        9.24        0.08      8.39 o 
  -3   3  34        3.98       -1.22      7.89 o 
  -1   3  34      337.13      381.92     15.33 o 
   1   3  34       67.21       66.17     11.86 o 
   3   3  34        0.31        6.50      7.60 o 
  -4   4  34       21.22       21.35     10.39 o 
  -2   4  34        0.06       -4.08      6.63 o 
   0   4  34        3.38       11.53     11.43 o 
   2   4  34      544.17      566.55     23.75 o 
   4   4  34       66.19       53.12     12.33 o 
  -3   5  34      673.04      658.33     36.63 o 
  -1   5  34      168.16      152.59     12.40 o 
   1   5  34       16.33       21.78      9.32 o 
   3   5  34        1.22        3.12      7.44 o 
  -4   6  34      645.63      749.74     40.88 o 
  -2   6  34      203.11      212.58     15.68 o 
   0   6  34       87.63       85.38     10.96 o 
   2   6  34      819.78      875.21     48.22 o 
   4   6  34       40.25       35.83     12.92 o 
  -3   7  34        7.54        7.09     10.72 o 
  -1   7  34        0.78        3.96      8.26 o 
   1   7  34        8.73       17.13     10.22 o 
   3   7  34      101.20       53.55     22.51 o 
  -2   8  34       52.58       34.24     11.81 o 
   0   8  34        0.22       13.18      8.83 o 
   2   8  34      301.03      351.05     34.29 o 
  -3   9  34       43.99       47.08     20.34 o 
  -1   9  34      661.59      756.71     36.42 o 
   1   9  34       39.97       16.24      9.28 o 
  -2  10  34       45.93       48.72     11.17 o 
   0  10  34        3.39       -3.53      8.75 o 
   2  10  34       16.06       31.40     12.23 o 
  -1  11  34       23.49        3.63     11.17 o 
   1  11  34       42.69       47.57     16.92 o 
  -3   1  35        2.28        8.22     21.57 o 
  -1   1  35      511.23      491.36     20.23 o 
   1   1  35      156.69      159.50     14.43 o 
   3   1  35      268.91      268.52     17.34 o 
  -4   2  35      570.32      701.88     37.64 o 
  -2   2  35      123.16      143.03     13.26 o 
   0   2  35      333.21      307.97     16.23 o 
   2   2  35       63.66       44.47     10.88 o 
   4   2  35        7.29       -1.02      8.36 o 
  -3   3  35       28.33       23.64      9.64 o 
  -1   3  35     2252.28     2233.14     36.49 o 
   1   3  35      106.07      122.86     21.67 o 
   3   3  35       98.82       83.92     13.09 o 
  -4   4  35        0.14       22.80     10.67 o 
  -2   4  35        4.30       -0.53      6.96 o 
   0   4  35      281.32      252.70     18.35 o 
   2   4  35      264.97      278.61     18.71 o 
   4   4  35        6.79        6.07      9.59 o 
  -3   5  35        1.66        2.01     10.67 o 
  -1   5  35        2.49        4.24      7.41 o 
   1   5  35      203.21      224.81     20.68 o 
   3   5  35       49.83       36.17     10.45 o 
  -4   6  35     1472.90     1600.13     60.57 o 
  -2   6  35        9.54        3.19      8.01 o 
   0   6  35        0.00       -1.80      7.21 o 
   2   6  35      238.85      309.44     21.84 o 
  -3   7  35       58.22       73.46     27.99 o 
  -1   7  35       28.68       16.00      9.76 o 
   1   7  35      442.58      476.47     25.25 o 
   3   7  35      151.15      127.31     24.06 o 
  -2   8  35       24.31       36.83     10.57 o 
   0   8  35       29.99       16.06     10.08 o 
   2   8  35       99.34       75.49     14.67 o 
  -1   9  35       56.07       59.32     12.28 o 
   1   9  35        0.00       -4.34     14.63 o 
   0  10  35       14.18        8.09     10.36 o 
  -4   0  36      949.61     1004.92     65.18 o 
  -2   0  36      175.70      196.28     28.45 o 
   0   0  36      206.29      192.45     21.62 o 
   2   0  36       13.24       28.83     14.74 o 
   4   0  36      293.68      262.32     34.80 o 
  -3   1  36      285.69      298.76     26.47 o 
  -1   1  36      128.79      126.19     12.89 o 
   1   1  36       78.89       66.70      9.86 o 
   3   1  36       26.75       13.18      7.71 o 
  -4   2  36       16.26       20.77     12.78 o 
  -2   2  36        0.39        5.35      7.33 o 
   0   2  36      221.80      240.44     15.44 o 
   2   2  36      156.78      148.78     15.43 o 
   4   2  36        0.03        9.92     10.28 o 
  -3   3  36      139.07      147.78     21.45 o 
  -1   3  36       49.08       64.71     10.03 o 
   1   3  36        3.15       12.61      8.61 o 
   3   3  36        0.14       13.30      8.85 o 
  -4   4  36       20.02       25.44     13.15 o 
  -2   4  36        1.65        4.30      8.60 o 
   0   4  36        0.03       13.54      8.98 o 
   2   4  36      175.64      213.60     22.75 o 
  -3   5  36      218.57      224.71     25.67 o 
  -1   5  36      281.21      251.08     15.36 o 
   1   5  36      259.36      235.47     19.04 o 
   3   5  36       17.47       12.65      9.26 o 
  -2   6  36       21.22       21.82      9.51 o 
   0   6  36      159.65      156.72     22.41 o 
   2   6  36      545.00      556.99     34.93 o 
  -3   7  36      384.42      437.78     34.09 o 
  -1   7  36      470.19      505.20     20.31 o 
   1   7  36      167.09      138.33     17.01 o 
  -2   8  36       50.37       50.71     17.23 o 
   0   8  36      196.85      214.94     18.66 o 
   2   8  36       17.95        6.61     11.01 o 
  -1   9  36        6.72        3.26     10.16 o 
   1   9  36      124.50      153.55     21.39 o 
  -3   1  37       31.68       42.91     13.68 o 
  -1   1  37        0.08       -3.44      7.15 o 
   1   1  37       24.43       11.92      7.61 o 
   3   1  37       51.45       46.46     10.26 o 
  -4   2  37        9.52        1.73     11.96 o 
  -2   2  37      162.93      182.45     13.08 o 
   0   2  37       47.40       43.10      9.79 o 
   2   2  37       22.95       30.13      9.70 o 
  -3   3  37      175.75      181.93     23.90 o 
  -1   3  37      121.49      106.00     12.42 o 
   1   3  37      140.35      122.68     15.26 o 
   3   3  37      101.98       96.38     14.38 o 
  -2   4  37       37.80       39.34     11.01 o 
   0   4  37     1902.55     1932.01     39.04 o 
   2   4  37       65.61       75.26     16.37 o 
  -3   5  37      221.47      253.34     49.46 o 
  -1   5  37       52.88       53.90     12.02 o 
   1   5  37        9.63       13.91     10.34 o 
   3   5  37        6.98        1.26     10.40 o 
  -2   6  37      233.78      207.81     16.71 o 
   0   6  37        0.10       -2.80     11.03 o 
   2   6  37     1060.19     1108.10     55.14 o 
  -1   7  37      164.82      165.83     18.35 o 
   1   7  37        9.35       20.68     10.95 o 
  -2   8  37       68.28       61.59     13.34 o 
   0   8  37       31.26       21.45     10.02 o 
  -2   0  38        0.25        7.54     11.63 o 
   0   0  38        0.12       -6.53     10.54 o 
   2   0  38       13.33       19.01     12.90 o 
  -3   1  38      311.11      399.16     42.96 o 
  -1   1  38        0.00        1.65      7.33 o 
   1   1  38        0.26        2.49      7.66 o 
   3   1  38      106.94      103.44     13.18 o 
  -2   2  38        3.17       -9.77      9.77 o 
   0   2  38      315.34      336.37     26.06 o 
   2   2  38      115.86       70.12     12.49 o 
  -3   3  38        1.26       13.30     11.73 o 
  -1   3  38      101.75       90.89     13.75 o 
   1   3  38       19.71        6.37      9.73 o 
   3   3  38      225.61      250.15     24.60 o 
  -2   4  38      201.23      161.75     15.73 o 
   0   4  38     1447.73     1509.36     34.69 o 
   2   4  38      268.45      253.11     21.35 o 
  -3   5  38       81.42      102.53     19.72 o 
  -1   5  38       14.81       27.78     10.88 o 
   1   5  38       49.28       49.09     12.80 o 
  -2   6  38        4.63       12.54     10.91 o 
   0   6  38       87.90       56.90     15.81 o 
   2   6  38       24.38       15.53     11.30 o 
  -1   7  38       11.08        9.10      8.10 o 
   1   7  38       32.56       21.10     11.55 o 
   0   8  38        0.00       -0.81     12.30 o 
  -3   1  39      864.97     1008.36     62.85 o 
  -1   1  39        1.30       -7.55      7.87 o 
   1   1  39        6.92        1.38      7.72 o 
  -2   2  39       37.30       25.07     13.13 o 
   0   2  39      132.15      142.95     13.82 o 
   2   2  39       61.18       59.54     12.85 o 
  -3   3  39        1.17       10.18     12.73 o 
  -1   3  39       74.52       60.08     13.13 o 
   1   3  39      163.28      143.17     16.93 o 
  -2   4  39       45.32       37.67     15.67 o 
   0   4  39       35.81       65.61     10.95 o 
   2   4  39      412.46      371.72     24.61 o 
  -1   5  39      294.63      233.45     18.17 o 
   1   5  39       70.69       72.46     13.92 o 
   0   6  39      106.31      106.00     17.38 o 
   0   0  40      115.83      133.45     36.31 o 
   2   0  40        4.49        1.93     11.98 o 
  -1   1  40       49.00       41.63     10.49 o 
   1   1  40        0.72        5.29      8.75 o 
  -2   2  40        0.08       11.62     17.48 o 
   0   2  40        0.55       19.93      9.18 o 
   2   2  40       33.61       25.79     11.57 o 
  -1   3  40       18.71       19.49     10.66 o 
   1   3  40        7.30        9.61      8.68 o 
  -2   4  40        2.36       24.08     20.46 o 
   0   4  40      431.26      473.82     21.09 o 
  -1   5  40      273.28      261.46     19.22 o 
   1   5  40       40.22       27.44     14.82 o 
  -1   1  41        0.32        8.88      8.70 o 
   1   1  41        8.75       20.92      9.70 o 
   0   2  41      574.19      571.07     24.59 o 
  -1   3  41      157.92      148.71     16.12 o 
   1   3  41      294.46      302.48     22.13 o 
   0   4  41      564.12      566.28     31.86 o 
   0   0  42        1.23        1.02     18.41 o 
                                                 
